# Supplementary material for: Outer membrane vesicles from β-lactam-resistant Escherichia coli enable the survival of β-lactam-susceptible E. coli in the presence of β-lactam antibiotics
Source: Sci Rep. 2018 Mar 29;8:5402. doi: 10.1038/s41598-018-23656-0 (PMC5876404; doi:10.1038/s41598-018-23656-0)
Supplement: Supplementary file 2 — Dataset 1 [file 41598_2018_23656_MOESM2_ESM.xlsx]

## Sheet: S2
Dataset 1. Identification of colonies from quantitative plate assay using MALDI-TOF-MS
Antibiotics	Strain	Sample	Mathing pattern	Score valuea
Ampicillin	RC85	OMV 1 μg/mL_1	Escherichia coli	2.044
		OMV 1 μg/mL_2	Escherichia coli	2.234
		OMV 1 μg/mL_3	Escherichia coli	2.372
		OMV 1 μg/mL_4	Escherichia coli	2.452
		OMV 1 μg/mL_5	Escherichia coli	2.243
		OMV 5 μg/mL_1	Escherichia coli	2.356
		OMV 5 μg/mL_2	Escherichia coli	2.068
		OMV 5 μg/mL_3	Escherichia coli	2.366
		OMV 5 μg/mL_4	Escherichia coli	2.237
		OMV 5 μg/mL_5	Escherichia coli	2.32
		OMV 25 μg/mL_1	Escherichia coli	2.298
		OMV 25 μg/mL_2	Escherichia coli	2.21
		OMV 25 μg/mL_3	Escherichia coli	2.345
		OMV 25 μg/mL_4	Escherichia coli	2.314
		OMV 25 μg/mL_5	Escherichia coli	2.284
		OMV 50 μg/mL_1	Escherichia coli	2.317
		OMV 50 μg/mL_2	Escherichia coli	2.195
		OMV 50 μg/mL_3	Escherichia coli	2.233
		OMV 50 μg/mL_4	Escherichia coli	2.142
		OMV 50 μg/mL_5	Escherichia coli	2.219
	Sal26B	OMV 1 μg/mL_1	Salmonella sp	1.978
		OMV 1 μg/mL_2	Salmonella sp	1.957
		OMV 1 μg/mL_3	Salmonella sp	2.064
		OMV 1 μg/mL_4	Salmonella sp	2.046
		OMV 1 μg/mL_5	Salmonella sp	1.824
		OMV 5 μg/mL_1	Salmonella sp	2.086
		OMV 5 μg/mL_2	Salmonella sp	2.023
		OMV 5 μg/mL_3	Salmonella sp	2.19
		OMV 5 μg/mL_4	Salmonella sp	1.865
		OMV 5 μg/mL_5	Salmonella sp	1.844
		OMV 25 μg/mL_1	Salmonella sp	2.028
		OMV 25 μg/mL_2	Salmonella sp	2.077
		OMV 25 μg/mL_3	Salmonella sp	2.065
		OMV 25 μg/mL_4	Salmonella sp	2.089
		OMV 25 μg/mL_5	Salmonella sp	1.96
		OMV 50 μg/mL_1	Salmonella sp	2.075
		OMV 50 μg/mL_2	Salmonella sp	2.102
		OMV 50 μg/mL_3	Salmonella sp	1.705
		OMV 50 μg/mL_4	Salmonella sp	2.103
		OMV 50 μg/mL_5	Salmonella sp	1.998
	ED45	OMV 5 μg/mL_1	Edwardsiella tarda	2.331
		OMV 5 μg/mL_2	Edwardsiella tarda	2.353
		OMV 5 μg/mL_3	Edwardsiella tarda	2.473
		OMV 5 μg/mL_4	Edwardsiella tarda	2.502
		OMV 5 μg/mL_5	Edwardsiella tarda	2.442
		OMV 25 μg/mL_1	Edwardsiella tarda	2.335
		OMV 25 μg/mL_2	Edwardsiella tarda	2.37
		OMV 25 μg/mL_3	Edwardsiella tarda	2.38
		OMV 25 μg/mL_4	Edwardsiella tarda	2.334
		OMV 25 μg/mL_5	Edwardsiella tarda	2.305
		OMV 50 μg/mL_1	Edwardsiella tarda	2.394
		OMV 50 μg/mL_2	Edwardsiella tarda	2.464
		OMV 50 μg/mL_3	Edwardsiella tarda	2.285
		OMV 50 μg/mL_4	Edwardsiella tarda	2.47
		OMV 50 μg/mL_5	Edwardsiella tarda	2.278
Cefoperazone	RC85	OMV 1 μg/mL_1	Escherichia coli	2.077
		OMV 1 μg/mL_2	Escherichia coli	2.131
		OMV 1 μg/mL_3	Escherichia coli	2.376
		OMV 1 μg/mL_4	Escherichia coli	2.207
		OMV 1 μg/mL_5	Escherichia coli	2.065
		OMV 5 μg/mL_1	Escherichia coli	2.209
		OMV 5 μg/mL_2	Escherichia coli	2.257
		OMV 5 μg/mL_3	Escherichia coli	2.166
		OMV 5 μg/mL_4	Escherichia coli	2.075
		OMV 5 μg/mL_5	Escherichia coli	2.3
		OMV 25 μg/mL_1	Escherichia coli	2.191
		OMV 25 μg/mL_2	Escherichia coli	2.212
		OMV 25 μg/mL_3	Escherichia coli	2.403
		OMV 25 μg/mL_4	Escherichia coli	2.232
		OMV 25 μg/mL_5	Escherichia coli	2.314
		OMV 50 μg/mL_1	Escherichia coli	2.193
		OMV 50 μg/mL_2	Escherichia coli	2.278
		OMV 50 μg/mL_3	Escherichia coli	2.45
		OMV 50 μg/mL_4	Escherichia coli	2.413
		OMV 50 μg/mL_5	Escherichia coli	2.14
Cefotaxime	RC85	OMV 1 μg/mL_1	Escherichia coli	2.089
		OMV 1 μg/mL_2	Escherichia coli	2.294
		OMV 1 μg/mL_3	Escherichia coli	2.244
		OMV 1 μg/mL_4	Escherichia coli	2.346
		OMV 1 μg/mL_5	Escherichia coli	2.386
		OMV 5 μg/mL_1	Escherichia coli	2.406
		OMV 5 μg/mL_2	Escherichia coli	2.177
		OMV 5 μg/mL_3	Escherichia coli	2.369
		OMV 5 μg/mL_4	Escherichia coli	2.204
		OMV 5 μg/mL_5	Escherichia coli	2.307
		OMV 25 μg/mL_1	Escherichia coli	2.359
		OMV 25 μg/mL_2	Escherichia coli	2.227
		OMV 25 μg/mL_3	Escherichia coli	2.331
		OMV 25 μg/mL_4	Escherichia coli	2.111
		OMV 25 μg/mL_5	Escherichia coli	2.103
		OMV 50 μg/mL_1	Escherichia coli	2.239
		OMV 50 μg/mL_2	Escherichia coli	2.399
		OMV 50 μg/mL_3	Escherichia coli	2.382
		OMV 50 μg/mL_4	Escherichia coli	2.004
		OMV 50 μg/mL_5	Escherichia coli	2.227
No antibiotics	RC85	No OMV	Escherichia coli	2.395
		No OMV	Escherichia coli	2.38
		No OMV	Escherichia coli	2.443
		No OMV	Escherichia coli	2.287
		No OMV	Escherichia coli	2.438
	Sal26B	No OMV	Salmonella sp	1.953
		No OMV	Salmonella sp	2.092
		No OMV	Salmonella sp	2.002
		No OMV	Salmonella sp	1.982
		No OMV	Salmonella sp	2.004
	ED45	No OMV	Edwardsiella tarda	2.366
		No OMV	Edwardsiella tarda	2.393
		No OMV	Edwardsiella tarda	2.229
		No OMV	Edwardsiella tarda	2.488
		No OMV	Edwardsiella tarda	2.395
aThe score value is the common logarithm of the result obtained from MALDI-TOF analysis.
The maximum obtainable score is 3 (=log 1,000).
