# Supplementary material for: Outer membrane vesicles from β-lactam-resistant Escherichia coli enable the survival of β-lactam-susceptible E. coli in the presence of β-lactam antibiotics
Source: Sci Rep. 2018 Mar 29;8:5402. doi: 10.1038/s41598-018-23656-0 (PMC5876404; doi:10.1038/s41598-018-23656-0)
Supplement: Supplementary file 3 — Dataset 2 [file 41598_2018_23656_MOESM3_ESM.xlsx]

## Sheet: Abbreviation
Dataset 2-1. Total proteins of OMVs from RC85+ and RC85 identified by LC-ESI-MS/MS.
Dataset 2-2. Down-regulated proteins in RC85+ OMVs versus RC85 OMVs.
Dataset 2-3. Up-regulated proteins in RC85+ OMVs versus RC85 OMVs.

## Sheet: 2-1
No.	Protein	ID Details	Peptide	ID Score	MH+ (Da)	1_1 Int (RC85 OMVs)	2_1 Int (RC85+ OMVs)
1	ACCD_ACTP2	Acetyl-coenzyme A carboxylase carboxyl transferase subunit beta	ALIGFAGPR	42.1	899.743	9.06776	9.36197
		Acetyl-coenzyme A carboxylase carboxyl transferase subunit beta	ALIGFAGPR	42.12	901.726	9.13593	9.57727
2	ADHE_ECO57	Aldehyde-alcohol dehydrogenase	AVTNVAELNALVER	74.14	1499.68	9.02513	9.07549
		Aldehyde-alcohol dehydrogenase	IAELAGFSVPENTK	55.62	1476.13	11.3962	11.7256
		Aldehyde-alcohol dehydrogenase	IAELAGFSVPENTK	55.62	1475.62	7.87004	8.81451
		Aldehyde-alcohol dehydrogenase	AADIVLQAAIAAGAPK	53.39	1480.1	7.72927	8.32238
		Aldehyde-alcohol dehydrogenase	LLAWLETLK	50.13	1086.38	9.7404	9.84497
		Aldehyde-alcohol dehydrogenase	ILINTPASQGGIGDLYNFK	51.7	2021.48	10.9577	11.6543
		Aldehyde-alcohol dehydrogenase	ILIGEVTVVDESEPFAHEK	54.19	2112.52	10.313	11.5225
		Aldehyde-alcohol dehydrogenase	AVTNVAELNALVER	75.09	1499.13	10.5342	11.4369
		Aldehyde-alcohol dehydrogenase	FLFNNGYADQITSVLK	55.38	1830.24	10.3416	10.3979
		Aldehyde-alcohol dehydrogenase	NGALNAAIVGQPAYK	54.08	1485.58	9.99473	5.9185
		Aldehyde-alcohol dehydrogenase	EYASFTQEQVDK	46.8	1444.96	8.71489	7.04894
		Aldehyde-alcohol dehydrogenase	NHFASEYIYNAYKDEK	50.3	1991.87	9.15479	5.49413
		Aldehyde-alcohol dehydrogenase	EAGVQEADFLANVDK	65.12	1605.1	9.54014	9.83895
		Aldehyde-alcohol dehydrogenase	EYASFTQEQVDK	46.8	1444.94	8.64204	6.7693
		Aldehyde-alcohol dehydrogenase	IAELAGFSVPENTK	59.12	1476.06	11.832	4.54484
		Aldehyde-alcohol dehydrogenase	NGALNAAIVGQPAYK	54.08	1487.07	10.4371	6.03938
		Aldehyde-alcohol dehydrogenase	MAVAESGMGIVEDK	42.04	1468.92	7.15353	4.49952
		Aldehyde-alcohol dehydrogenase	LLAWLETLK	50.13	1084.8	9.53455	10.1721
		Aldehyde-alcohol dehydrogenase	EAGVQEADFLANVDK	65.12	1606.12	8.06798	10.1841
		Aldehyde-alcohol dehydrogenase	YAEIADHLGLSAPGDR	48.29	1685.2	9.75299	6.03779
		Aldehyde-alcohol dehydrogenase	LLAWLETLK	44.27	1086.9		10.5224
		Aldehyde-alcohol dehydrogenase	AADIVLQAAIAAGAPK	51.04	1480.05	9.72598
		Aldehyde-alcohol dehydrogenase	FLFNNGYADQITSVLK	50.43	1826.21		9.05805
		Aldehyde-alcohol dehydrogenase	LLAWLETLK	47.63	1086.86	8.57009	8.52126
3	ADIA_ECOLI	Biodegradative arginine decarboxylase	TYDFADAPTK	46.59	1127.8	8.71249	7.78977
		Biodegradative arginine decarboxylase	TYDFADAPTK	46.59	1126.29	8.03171	8.42088
		Biodegradative arginine decarboxylase	TYDFADAPTK	46.59	1128.77	8.86271	7.32059
		Biodegradative arginine decarboxylase	LLNALSQASYIHVR	57.07	1585.28	7.83957	10.1592
		Biodegradative arginine decarboxylase	LLNALSQASYIHVR	55.76	1582.15	9.06654	4.77726
		Biodegradative arginine decarboxylase	LLNALSQASYIHVR	55.76	1585.23	9.58498	5.54899
		Biodegradative arginine decarboxylase	LNEAYSGLPVAEVTPR	58.14	1716.18	10.1878	0.106776
		Biodegradative arginine decarboxylase	TYDFADAPTK	41.54	1128.76	8.86462
		Biodegradative arginine decarboxylase	TSLGSLLDHTGAFGESEK	40.64	1849.35		10.4491
		Biodegradative arginine decarboxylase	LLNALSQASYIHVR	55.76	1585.22	9.63793
		Biodegradative arginine decarboxylase	LADALSQQNVTVIK	44.28	1500.07	9.80456
		Biodegradative arginine decarboxylase	TSLGSLLDHTGAFGESEK	40.64	1846.38		10.5149
4	AG43_ECOLI	Antigen 43	LGAFSVVEGK	68.69	1006.26	8.78186	6.99088
		Antigen 43	TILNLVNAGNSASGLATSGK	45.07	1885.44	10.1172	9.74702
		Antigen 43	SGSGTLTVSNTTLTQK	65.46	1594.03	10.5177	0
		Antigen 43	TILNLVNAGNSASGLATSGK	45.07	1888.42	9.64436	9.11681
		Antigen 43	LQVDAGGTATNVTLK	76.94	1485.14	9.5082	3.0101
		Antigen 43	SGSGTLTVSNTTLTQK	65.46	1595.12	10.9468
		Antigen 43	TILNLVNAGNSASGLATSGK	45.07	1888.44	9.58385
		Antigen 43	VNPGGSVSDTVISAGGGQSLQGR	50.37	2143.56	7.97181
		Antigen 43	GATPESSGSYGFVR	49.57	1414.96	10.8542
		Antigen 43	LQVDAGGTATNVTLK	76.94	1488.12	10.5775
		Antigen 43	LQAGAFNYSLNR	52.97	1353.97	8.15835	10.4422
		Antigen 43	TILNLVNAGNSASGLATSGK	68.43	1888.49	8.13607	10.1327
5	AMPA_CITK8	Probable cytosol aminopeptidase	ISDGYISALLR	49.6	1208.91	9.09143	8.81345
		Probable cytosol aminopeptidase	ISDGYISALLR	49.6	1207.89	9.06579	8.83672
6	AMPA2_SHEON	Probable cytosol aminopeptidase 2	LVLCDVLTYVER	43.27	1480.07	9.17276	8.75047
		Probable cytosol aminopeptidase 2	LVLCDVLTYVER	43.27	1478.09	9.46471
7	ARCA_ECO57	Aerobic respiration control protein ArcA	EQANVALMFLTGR	50	1466.08	9.37388	9.6312
		Aerobic respiration control protein ArcA	ILGLEIGADDYITKPFNPR	54.32	2132.18	10.2189	10.4384
		Aerobic respiration control protein ArcA	EQANVALMFLTGR	44.35	1463.12	9.50196	9.54179
		Aerobic respiration control protein ArcA	SLIGPDGEQYK	44.41	1206.9	9.5932	9.6281
		Aerobic respiration control protein ArcA	EQANVALMFLTGR	44.35	1466.03	9.29128	9.16495
		Aspartate ammonia-lyase	IEEDLLGTR	49.07	1045.79	9.95326	2.16847
8	ASPG2_ECOLI	L-asparaginase 2	VGIVYNYANASDLPAK	50.62	1692.13	11.5811	11.7118
		L-asparaginase 2	VGVENLVNAVPQLK	69.14	1480.18	9.28117	9.67225
		L-asparaginase 2	VGIVYNYANASDLPAK	50.62	1695.25	9.02439	9.38037
		L-asparaginase 2	SVFDTLATAAK	53.81	1123.83	10.9333	10.825
9	ATPB1_NITEC	ATP synthase subunit beta 1	YTLAGTEVSALLGR	51.91	1451.03	9.38208	9.48423
10	ATPD_CITK8	ATP synthase subunit delta	LNALPDVLEQFIHLR	40.43	1775.24	7.30128	6.94764
		ATP synthase subunit delta	LNALPDVLEQFIHLR	40.43	1778.24	8.7336	9.70501
11	BAMA_CITK8	Outer membrane protein assembly factor BamA	FNIDSTQVSLTPDKK	41.44	1693.23	9.10487
		Outer membrane protein assembly factor BamA	ALFATGNFEDVR	45.05	1339.97	9.05572	10.0837
		Outer membrane protein assembly factor BamA	ALFATGNFEDVR	45.05	1337.94		10.0697
		Outer membrane protein assembly factor BamA	VPGSPDQVDVVYK	62.7	1402.48	9.6541	6.08821
		Outer membrane protein assembly factor BamA	VPGSPDQVDVVYK	62.7	1399.9	8.56979	4.19849
12	BAMB_ECOLI	Outer membrane protein assembly factor BamB	IYLVDQNDR	43.89	1135.8	9.71963
		Outer membrane protein assembly factor BamB	VDSSGFQTEPVAADGK	96.32	1606.02	8.90383	0
		Outer membrane protein assembly factor BamB	VDSSGFQTEPVAADGK	96.32	1608.08	9.24347
		Outer membrane protein assembly factor BamC	ALDIRPPAQPLALVSGAR	42.71	1845.48	9.47612	9.47718
13	BAMD_ECO57	Outer membrane protein assembly factor BamD	YEYSVAEYYTER	63.36	1571.66	9.27184	9.58569
		Outer membrane protein assembly factor BamD	NADLPLAQAAIDR	57.58	1368.05	10.1114	10.3962
		Outer membrane protein assembly factor BamD	YEYSVAEYYTER	63.36	1573.08	9.39607	9.89756
		Outer membrane protein assembly factor BamD	YEYSVAEYYTER	63.36	1570.15	9.08465	9.59787
14	BAME_ECOL6	Outer membrane protein assembly factor BamE	VVYRPDINQGNYLTANDVSK	66.32	2266.54	10.6776
		Outer membrane protein assembly factor BamE	VVYRPDINQGNYLTANDVSK	66.32	2263.49	10.4204
		Outer membrane protein assembly factor BamE	VVYRPDINQGNYLTANDVSK	66.32	2262.38	10.457
15	BLC1_ECOLX	Beta-lactamase CTX-M-1	LGVALINTADNSQILYR	86.81	1861.39		11.6678
		Beta-lactamase CTX-M-1	SDLVNYNPIAEK	43.66	1362.52	8.97875	11.2001
		Beta-lactamase CTX-M-1	SDLVNYNPIAEK	43.66	1362.01		11.0702
16	CARA_ECO57	Carbamoyl-phosphate synthase small chain	LTIVPAQTSAEDVLK	43.15	1584.64	9.66411	8.79671
		Carbamoyl-phosphate synthase large chain	TPASFEPSIDYVVTK	68.12	1654.22	8.39824	8.5504
		Carbamoyl-phosphate synthase large chain	TPASFEPSIDYVVTK	68.12	1650.16	7.44811	7.58373
		Carbamoyl-phosphate synthase large chain	GVIVQYGGQTPLK	56.94	1360.07	8.15686	8.44986
		Carbamoyl-phosphate synthase large chain	GVIVQYGGQTPLK	56.94	1357.99	7.86508	8.45841
		Carbamoyl-phosphate synthase large chain	GVIVQYGGQTPLK	56.94	1360.08	7.95143	8.48318
		Carbamoyl-phosphate synthase large chain	LAFELQVR	40.74	975.796	8.35574	8.49928
		Carbamoyl-phosphate synthase large chain	LAFELQVR	40.74	976.796	7.61785	8.35316
		Carbamoyl-phosphate synthase large chain	VSLDDPEALTK	53.94	1187.91	7.73073	8.22197
		Carbamoyl-phosphate synthase large chain	NNEVYLIEVNPR	49.03	1460.09	8.49064	8.26502
17	CARB_ECOLI	Carbamoyl-phosphate synthase large chain	VAEVGITGLNADFLR	77.7	1575.24	8.42035	9.15085
18	CH60_OLEAN	60 kDa chaperonin	EGVITVEEGKGLEDELDVVEGMQFDR	52.58	2908.97	8.54013	9.95956
19	CH601_ECOK1	60 kDa chaperonin 1	AIAQVGTISANSDETVGK	66.06	1761.7	10.5563	9.19105
		60 kDa chaperonin 1	AIAQVGTISANSDETVGK	79.14	1761.29	10.9595	8.94128
		60 kDa chaperonin 1	AIAQVGTISANSDETVGK	66.06	1758.06	9.8684	8.57236
		60 kDa chaperonin 1	AIAQVGTISANSDETVGK	66.06	1761.16	5.49223	7.44632
		60 kDa chaperonin 1	EMLPVLEAVAK	51.16	1215.91	12.4761	6.93764
		60 kDa chaperonin 1	AMLQDIATLTGGTVISEEIGMELEK	46.41	2681.87	10.0763	10.6978
		60 kDa chaperonin 1	DTTTIIDGVGEEAAIQGR	77.88	1843.29	11.6622	12.5425
		60 kDa chaperonin 1	DTTTIIDGVGEEAAIQGR	94.86	1846.27	12.1484	3.49748
		60 kDa chaperonin 1	DTTTIIDGVGEEAAIQGR	77.88	1846.3		12.9307
		60 kDa chaperonin 1	DTTTIIDGVGEEAAIQGR	94.86	1845.33	11.8247
		60 kDa chaperonin 1	ANDAAGDGTTTATVLAQAIITEGLK	80.48	2402.73	12.7364	13.46
		60 kDa chaperonin 1	AVTAAVEELK	74.67	1031.78	13.3562	9.13867
		60 kDa chaperonin 1	AVTAAVEELK	49.91	1031.78	10.2121	11.8756
		60 kDa chaperonin 1	AVTAAVEELK	74.67	1027.77	12.5262	11.2059
		60 kDa chaperonin 1	AAVEEGVVAGGGVALIR	73.39	1568.2	9.28117	10.5427
		60 kDa chaperonin 1	AAVEEGVVAGGGVALIR	41.97	1568.15	9.31076	9.41789
		60 kDa chaperonin 1	AAVEEGVVAGGGVALIR	98.49	1568.19	10.0674	11.5822
		60 kDa chaperonin 1	AAVEEGVVAGGGVALIR	98.49	1567.19	9.85398	11.0678
		60 kDa chaperonin 1	AAVEEGVVAGGGVALIR	59	1568.19	9.27271	10.1522
		60 kDa chaperonin 1	AAVEEGVVAGGGVALIR	56.89	1568.18	9.37612	10.9353
		60 kDa chaperonin 1	AAVEEGVVAGGGVALIR	87.78	1568.17	11.6871	0.106776
		60 kDa chaperonin 1	AAVEEGVVAGGGVALIR	62.83	1568.2	9.12007	9.44233
		60 kDa chaperonin 1	AAVEEGVVAGGGVALIR	73.39	1567.06	9.11567	10.2895
		60 kDa chaperonin 1	AAVEEGVVAGGGVALIR	41.97	1568.2	9.21329	9.28028
		60 kDa chaperonin 1	AAVEEGVVAGGGVALIR	82	1568.24		12.9581
		60 kDa chaperonin 1	AAVEEGVVAGGGVALIR	56.89	1566.09		10.4794
		60 kDa chaperonin 1	ATLEDLGQAK	48.13	1046.76	8.2257	9.08235
		60 kDa chaperonin 1	GVNVLADAVK	48.13	984.714	12.7148	8.80905
		60 kDa chaperonin 1	GVNVLADAVK	48.13	985.763	13.0003
		60 kDa chaperonin 1	GVNVLADAVK	48.13	983.705	12.2044
		60 kDa chaperonin 1	AIAQVGTISANSDETVGK	91.9	1761.2	9.99985
		60 kDa chaperonin 1	AIAQVGTISANSDETVGK	91.9	1757.2	10.1983
		60 kDa chaperonin 1	EMLPVLEAVAK	46.07	1215.89	10.9436	10.1716
		60 kDa chaperonin 1	EMLPVLEAVAK	46.07	1212.89	9.89214	10.0955
		60 kDa chaperonin 1	AVTAAVEELK	41.21	1030.8	11.6975
		60 kDa chaperonin 1	AVTAAVEELK	41.21	1027.75	10.4115
		60 kDa chaperonin 1	AIAQVGTISANSDETVGK	84.81	1758.09	9.21482	2.41321
		60 kDa chaperonin 1	AIAQVGTISANSDETVGK	84.81	1761.18	9.86546
		60 kDa chaperonin 1	AIAQVGTISANSDETVGK	84.81	1760.1	9.46064
		60 kDa chaperonin 1	AVTAAVEELK	41.23	1030.77	9.55612	6.51654
		60 kDa chaperonin 1	AVTAAVEELK	41.23	1027.69	9.06231
20	CIRA_ECOLI	Colicin I receptor	IFEPLALTTGVR	42.3	1317.02	10.6241	10.4569
		Colicin I receptor	NPGNSSPITSESNTVDGK	79.95	1804.19	7.50264	4.74719
		Colicin I receptor	LSDAVNLTGGTSSK	71.42	1349.96	9.16255	7.16349
		Colicin I receptor	LSINYTYNDGR	64.05	1315.9	9.67244	5.09
		Colicin I receptor	LSDAVNLTGGTSSK	71.42	1349.93	8.6776	7.16243
		Colicin I receptor	AGVLNLGDKDLSR	49.93	1355.94	8.599	3.89625
21	CLPB_ECO57	Chaperone protein ClpB	VTDAEIAEVLAR	64.04	1283.92	9.21213	9.59269
		Chaperone protein ClpB	VTDAEIAEVLAR	64.04	1286.93	9.3841	9.81258
22	CRP_ECO57	cAMP-activated global transcriptional regulator CRP	IAQTLLNLAK	64.01	1084.83	13.0052	13.0728
		cAMP-activated global transcriptional regulator CRP	IAQTLLNLAK	64.01	1083.89	10.8365	10.9573
		cAMP-activated global transcriptional regulator CRP	VGNLAFLDVTGR	45.15	1261.98	10.0032	9.90723
		cAMP-activated global transcriptional regulator CRP	VGNLAFLDVTGR	64.7	1261.92	10.1143	11.0309
		cAMP-activated global transcriptional regulator CRP	VGNLAFLDVTGR	40.18	1260.89	10.0791	10.4915
23	CYSK_ECO57	Cysteine synthase A	IFEDNSLTIGHTPLVR	42.29	1812.32	9.85968	10.0232
		Cysteine synthase A	IFEDNSLTIGHTPLVR	42.29	1808.23	10.4085	10.7147
		Cysteine synthase A	YLLLQQFSNPANPEIHEK	53.05	2141.54	9.94928	10.336
		Cysteine synthase A	YLLLQQFSNPANPEIHEK	48.89	2139.51	9.59565	8.86309
24	DBHA_ECO57	DNA-binding protein HU-alpha	AALESTLAAITESLK	76.93	1518.13	8.17928	10.4821
		DNA-binding protein HU-alpha	TQLIDVIAEK	46.13	1129.84	11.2259	9.37476
		DNA-binding protein HU-alpha	TQLIDVIAEK	46.13	1126.81	11.3582	10.0423
25	DCEA_ECO57	Glutamate decarboxylase alpha	LQGIAQQNSFK	53.16	1230.85	9.39263
		Glutamate decarboxylase alpha	LQGIAQQNSFK	53.16	1231.85	9.60737
26	EFG_ACIC1	Elongation factor G	EFNVEANVGKPQVAYR	41.57	1821.33	9.77559	4.08581
27	EFG_ACTP2	Elongation factor G	IATDPFVGNLTFFR	47	1598.11	8.19398	8.85291
		Elongation factor G	IATDPFVGNLTFFR	47	1598.11	10.7101	9.4986
28	EFG_CHRVO	Elongation factor G	HASDDEPFSALAFK	43.53	1535.03	9.14265	8.9947
		Elongation factor G	HASDDEPFSALAFK	43.53	1534.09	9.15044	8.79226
29	EFG_CITK8	Elongation factor G	VYSGVVNSGDTVLNSVK	93.26	1738.23	10.1994	0.106776
30	EFG_ECO24	Elongation factor G	YLGGEELTEAEIK	57.05	1451.98	9.81275	3.81311
		Elongation factor G	YLGGEELTEAEIK	57.05	1450.98	9.70249
31	EFG_WIGBR	Elongation factor G	IAASIAFK	55.92	820.665	9.84925	5.75474
32	EFG1_SHEDO	Elongation factor G 1	AGDIAAAIGLK	44.74	999.77	10.5772	0.106776
33	EFP_CITK8	Elongation factor P	VPLFVQIGEVIK	46.12	1338.94	8.80462	8.16076
		Elongation factor P	VPLFVQIGEVIK	46.12	1342.01	8.82984	8.45782
34	EFTS_CARHZ	Elongation factor Ts	IGENINIR	49.48	928.784	9.36247	6.67243
35	EFTS_ECO24	Elongation factor Ts	VAALEGDVLGSYQHGAR	63.78	1743.38	9.67134	10.8463
36	EFTU_ALTMD	Elongation factor Tu	AIDKPFILPIEDVFSISGR	44.25	2117.57	7.08345	8.59552
		Elongation factor Tu	AIDKPFILPIEDVFSISGR	55.58	2115.12	13.1702	12.8199
		Elongation factor Tu	AIDKPFILPIEDVFSISGR	55.58	2117.63	13.4388	13.5464
		Elongation factor Tu	AIDKPFILPIEDVFSISGR	55.58	2117.64	13.3133
		Elongation factor Tu	AIDKPFILPIEDVFSISGR	52.21	2117.58	11.8284	11.7296
		Elongation factor Tu	AIDKPFILPIEDVFSISGR	52.21	2114.53	11.0833	9.95393
		Elongation factor Tu	AIDKPFILPIEDVFSISGR	41.04	2117.65	12.2461	12.1321
		Elongation factor Tu	AIDKPFILPIEDVFSISGR	68.51	2117.05	7.87134	9.36771
		Elongation factor Tu	AIDKPFILPIEDVFSISGR	60.68	2114.45	9.49872	9.14419
		Elongation factor Tu	AIDKPFILPIEDVFSISGR	68.51	2116.52	7.90938	9.33323
		Elongation factor Tu	AIDKPFILPIEDVFSISGR	60.68	2117.57	9.94186	8.26806
37	EFTU_BORAP	Elongation factor Tu	IIVFLNK	40.15	846.716	7.1636	6.02063
38	EFTU_SALAR	Elongation factor Tu	IIELAGFLDSYIPEPER	90	1962.44	12.8224	12.3811
		Elongation factor Tu	IIELAGFLDSYIPEPER	77.02	1962.43	10.8922	10.7435
		Elongation factor Tu	IIELAGFLDSYIPEPER	54.44	1960.29	8.48097	8.65568
		Elongation factor Tu	IIELAGFLDSYIPEPER	66.04	1961.97	11.3729	11.1606
		Elongation factor Tu	IIELAGFLDSYIPEPER	66.04	1961.41	11.0397	11.352
39	EFTU_XYLFA	Elongation factor Tu	ELLSKYDFPGDDTPIVR	79.49	1965.37	12.748	12.8815
		Elongation factor Tu	ELLSKYDFPGDDTPIVR	86.97	1965.35	9.29589	9.20729
		Elongation factor Tu	ELLSKYDFPGDDTPIVR	78.7	1962.33		8.81255
		Elongation factor Tu	ELLSKYDFPGDDTPIVR	78.94	1965.47	11.2478	11.1102
40	EFTU1_CARHZ	Elongation factor Tu 1	TTLTAAITTVLAK	54.03	1304.08	8.1713	9.33495
		Elongation factor Tu 1	TTLTAAITTVLAK	60	1304.03	8.92295	9.6582
		Elongation factor Tu 1	TTLTAAITTVLAK	52.02	1303.5	10.1745	10.2927
		Elongation factor Tu 1	TTLTAAITTVLAK	68.99	1304.06	13.1802	13.3016
		Elongation factor Tu 1	TTLTAAITTVLAK	53.06	1304.1	9.97076	10.2454
		Elongation factor Tu 1	TTLTAAITTVLAK	56.64	1304.01	10.6528	10.3145
		Elongation factor Tu 1	TTLTAAITTVLAK	67.14	1301.95	12.7195
		Elongation factor Tu 1	TTLTAAITTVLAK	72.36	1304.1	11.2769	11.2254
41	EFTU1_ECO24	Elongation factor Tu 1	AGENVGVLLR	56.31	1027.84	8.63848	9.07622
		Elongation factor Tu 1	VGEEVEIVGIK	62.78	1171.95	8.79679	9.41975
		Elongation factor Tu 1	VGEEVEIVGIK	62.78	1169.4	7.17529	9.09362
		Elongation factor Tu 1	VGEEVEIVGIK	62.78	1170.9	8.51035	9.29495
		Elongation factor Tu 1	AFDQIDNAPEEK	44.47	1377.44	7.48765	8.836
		Elongation factor Tu 1	AFDQIDNAPEEK	44.47	1374.97	9.90764	9.44951
		Elongation factor Tu 1	AGENVGVLLR	45.3	1027.78	10.0456	6.15761
		Elongation factor Tu 1	VGEEVEIVGIK	63.28	1171.35	9.99309	5.12836
		Elongation factor Tu 1	VGEEVEIVGIK	63.28	1168.35	9.73176	5.22732
		Elongation factor Tu 1	VGEEVEIVGIK	63.28	1171.83	10.3529	4.46553
		Elongation factor Tu 1	AFDQIDNAPEEK	65.72	1376.94	13.0664
		Elongation factor Tu 1	AFDQIDNAPEEK	65.72	1376.94	13.1265
		Elongation factor Tu 1	GITINTSHVEYDTPTR	50.76	1804.23	13.3958	2.28439
		Elongation factor Tu 1	GITINTSHVEYDTPTR	50.76	1801.27	12.9994
		Elongation factor Tu 1	AGENVGVLLR	76.66	1027.82	11.2111	10.6256
		Elongation factor Tu 1	AGENVGVLLR	76.66	1025.28	10.6002	10.5003
		Elongation factor Tu 1	VGEEVEIVGIK	63.44	1172.37	11.1618	8.16553
		Elongation factor Tu 1	VGEEVEIVGIK	58.16	1172.87	9.03754	9.46536
		Elongation factor Tu 1	VGEEVEIVGIK	63.44	1172.85	11.1565	7.59748
		Elongation factor Tu 1	VGEEVEIVGIK	63.44	1169.86	11.14	9.37647
		Elongation factor Tu 1	ALEGDAEWEAK	72.34	1217.83	12.1983
		Elongation factor Tu 1	ALEGDAEWEAK	72.34	1218.84	12.4314
		Elongation factor Tu 1	FESEVYILSK	46.41	1215.87	8.52776	8.41916
		Elongation factor Tu 1	FESEVYILSK	42.43	1214.86	9.97782
		Elongation factor Tu 1	VGEEVEIVGIK	68.31	1171.91	10.8581	10.8949
		Elongation factor Tu 1	VGEEVEIVGIK	68.31	1169.87	10.6883	10.557
		Elongation factor Tu 1	AFDQIDNAPEEK	45.68	1376.49	8.0651	6.52943
		Elongation factor Tu 1	GITINTSHVEYDTPTR	47.98	1804.4	11.542	11.7918
		Elongation factor Tu 1	AGENVGVLLR	73.77	1025.89	11.3832	10.7332
		Elongation factor Tu 1	AGENVGVLLR	73.77	1027.86	11.5885	11.688
		Elongation factor Tu 1	VGEEVEIVGIK	69.2	1171.95	11.9157	12.5045
		Elongation factor Tu 1	VGEEVEIVGIK	57.13	1170.9	9.86023	9.90423
		Elongation factor Tu 1	VGEEVEIVGIK	69.2	1170.38	11.7387	12.3817
		Elongation factor Tu 1	VGEEVEIVGIK	69.2	1168.88	11.0473	11.6039
		Elongation factor Tu 1	ALEGDAEWEAK	86.63	1218.88	10.6511	9.57341
		Elongation factor Tu 1	ALEGDAEWEAK	59.01	1216.9	9.10864	9.36663
		Elongation factor Tu 1	AGENVGVLLR	59.08	1027.76	10.3558	5.06621
		Elongation factor Tu 1	AGENVGVLLR	59.08	1027.77	10.1897
		Elongation factor Tu 1	VGEEVEIVGIK	76.41	1172.84	10.5023	8.10313
		Elongation factor Tu 1	FESEVYILSK	50.68	1213.85	10.6051	9.08878
42	EMTA_ECO27	Endo-type membrane-bound lytic murein transglycosylase A	INDLDADEFLEHVAR	74.2	1755.3	10.6292	10.9926
		Endo-type membrane-bound lytic murein transglycosylase A	INDLDADEFLEHVAR	74.2	1757.19	10.9749	11.2639
		Endo-type membrane-bound lytic murein transglycosylase A	INDLDADEFLEHVAR	52.81	1753.22	10.8982
43	EMTAL_SHIFL	Endo-type membrane-bound lytic murein transglycosylase A-like protein	AGAAWGVDPQLITAIIAIESGGNPNAVSK	66.42	2820.97	9.2297
44	ENO_ACTP2	Enolase	FNQIGSLTETLAAIK	73.16	1606.18	10.3621	10.4786
		Enolase	FNQIGSLTETLAAIK	73.16	1604.13	10.0633	10.2018
		Enolase	FNQIGSLTETLAAIK	47.12	1606.22	9.87211	10.0573
		Enolase	FNQIGSLTETLAAIK	69.13	1606.26	10.0901	10.442
		Enolase	FNQIGSLTETLAAIK	69.13	1604.13	9.75698	10.1012
45	ENO_AERHH	Enolase	IQIVGDDLFVTNTK	65.39	1562.63	9.18277	9.40185
46	ENO_KLEP3	Enolase	AVAAVNGPIAQAILGK	43.7	1493.19	10.5821	10.8811
47	FABG_ECOLI	3-oxoacyl-[acyl-carrier-protein] reductase FabG	AEFGEVDILVNNAGITR	103.59	1818.32	9.52222	9.77013
		3-oxoacyl-[acyl-carrier-protein] reductase FabG	AEFGEVDILVNNAGITR	87.03	1814.19	9.84781	10.0738
		3-oxoacyl-[acyl-carrier-protein] reductase FabG	VIGTATSENGAQAISDYLGANGK	52.78	2234.55	12.0501	12.4675
		3-oxoacyl-[acyl-carrier-protein] reductase FabG	VIGTATSENGAQAISDYLGANGK	52.78	2237.95	11.8171	11.8661
48	FABI2_RHIME	Enoyl-[acyl-carrier-protein] reductase [NADH] 2	VNAISAGPIR	52.33	998.789	8.49786	8.08378
		Enoyl-[acyl-carrier-protein] reductase [NADH] 2	VNAISAGPIR	52.33	996.781	7.83237	7.83629
49	FADL_ECO57	Long-chain fatty acid transport protein	AYSGEGAIADDAGNVSR	101.36	1652.81	10.7205	0
		Long-chain fatty acid transport protein	AYSGEGAIADDAGNVSR	101.36	1653.1	11.1955
		Long-chain fatty acid transport protein	TGIAFDDSPVPAQNR	82.78	1588.1	8.98059	8.51263
		Long-chain fatty acid transport protein	TGIAFDDSPVPAQNR	82.78	1585.59	8.03136	8.18076
		Long-chain fatty acid transport protein	INEGPYQFESEGK	70.51	1498.03	12.3497	2.02821
50	FECA_ECOLI	Fe(3+) dicitrate transport protein FecA	YGPQSVGGVVNFVTR	57.63	1579.07	9.76017	10.1893
		Fe(3+) dicitrate transport protein FecA	YGPQSVGGVVNFVTR	57.63	1580.14	9.92731	10.4221
		Fe(3+) dicitrate transport protein FecA	IPGFMLWGAR	43.49	1163.84	8.90622	9.23953
		Fe(3+) dicitrate transport protein FecA	YSQIFMIGPSAHEVGVGYR	44.94	2127.53		10.0374
51	FHUA_ECOLI	Ferrichrome-iron receptor	LPTDFNEGAK	54.93	1089.78	8.42687	7.84614
		Ferrichrome-iron receptor	LPTDFNEGAK	54.93	1092.77	7.37832	7.7982
		Ferrichrome-iron receptor	LPTDFNEGAK	44.59	1088.78	8.32914	7.51843
		Ferrichrome-iron receptor	GASNTYDHLIIR	68.75	1358.96	9.39152	4.26887
		Ferrichrome-iron receptor	VGSYTVVDALVR	50.03	1278.96	10.3344	10.2548
		Ferrichrome-iron receptor	LPTDFNEGAK	54.93	1091.77	8.39068	7.75239
		Ferrichrome-iron receptor	EALSYTPGVSVGTR	44.43	1433.95	8.22387	4.23912
		Ferrichrome-iron receptor	SSPGGLLNMVSK	47.57	1205.85	9.40855	4.71693
		Ferrichrome-iron receptor	GASNTYDHLIIR	68.75	1359.98	9.58964
52	FIMC_ECOL6	Chaperone protein FimC	LPSDAGSNITYR	48.42	1293.98	7.91733	3.67707
53	FIMF_ECOLI	Protein FimF	ILLSPCGNAVSAVK	49	1429.07	10.3251
54	FIMH_ECOLI	Protein FimH	GSAYGGVLSNFSGTVK	69.37	1544.15	10.2994	9.98714
		Protein FimH	AGSLIAVLILR	57.21	1125.97	9.40038	9.18392
		Protein FimH	AGSLIAVLILR	57.21	1125.99	9.50097	9.38636
		Protein FimH	YSGSSYPFPTTSETPR	73.93	1777.23	9.69959	9.84089
		Protein FimH	YSGSSYPFPTTSETPR	48.91	1774.21		8.65571
55	FIS_CITK8	DNA-binding protein Fis	VNSDVLTVSTVNSQDQVTQKPLR	90.37	2528.73	10.1511	4.53915
56	FIU_ECO57	Catecholate siderophore receptor Fiu	LLLTAALFR	44.65	1017.85	9.13882	8.60345
		Catecholate siderophore receptor Fiu	GTLDVNQVIGDTTAVR	54.4	1659.09	8.69025	4.03604
		Catecholate siderophore receptor Fiu	GTLDVNQVIGDTTAVR	54.4	1658.16	8.51952	8.72094
57	FLGE_ECOLI	Flagellar hook protein FlgE	TQDQILNTLVNLR	54.96	1528.13	9.6704	9.08264
		Flagellar hook protein FlgE	TQDQILNTLVNLR	54.96	1526.14	9.81408	9.42091
		Flagellar hook protein FlgE	TQDQILNTLVNLR	54.96	1528.08	9.33899	8.65081
		Flagellar hook protein FlgE	LVDSNGSVFYSR	87.04	1343.94	10.2377	0
		Flagellar hook protein FlgE	LVDSNGSVFYSR	87.04	1340.96	9.80603
58	FLGK_ECOLI	Flagellar hook-associated protein 1	NTLGQLALAFAEAFNTQHK	62.4	2074.53	10.4774	9.91129
		Flagellar hook-associated protein 1	ISFDNNQWQVTR	78.69	1508.03	8.08159	5.7559
		Flagellar hook-associated protein 1	SFNDAYASLVSDIGNK	48.89	1701.65	10.3055	9.13342
		Flagellar hook-associated protein 1	LLNTGSLGGILTFR	95.33	1462.11	10.8975	10.6281
		Flagellar hook-associated protein 1	SFNDAYASLVSDIGNK	50.82	1698.22	10.8098	10.3639
		Flagellar hook-associated protein 1	SFNDAYASLVSDIGNK	50.82	1701.15		9.92618
		Flagellar hook-associated protein 1	LLNTGSLGGILTFR	95.33	1461.09	10.698
		Flagellar hook-associated protein 3	VSLEESVLSQVTTAIQNAQEK	50.97	2273.13	9.04078	9.69945
		Flagellar hook-associated protein 3	ASLATDIQGLR	48.58	1145.84	9.13072	9.77367
		Flagellar hook-associated protein 3	ASLATDIQGLR	48.58	1141.87	11.1162	10.9557
		Flagellar hook-associated protein 3	VSLEESVLSQVTTAIQNAQEK	50.97	2270.56	8.06423	8.74021
		Flagellar hook-associated protein 3	VSLEESVLSQVTTAIQNAQEK	50.97	2274.65	8.84467	9.8613
		Flagellar hook-associated protein 3	NSLNNVLTVR	53.76	1129.89	8.93157
		Flagellar hook-associated protein 3	ASLATDIQGLR	54.85	1141.88	9.87308	10.2782
		Flagellar hook-associated protein 3	ASLATDIQGLR	54.85	1144.91	9.73127	9.79898
		Flagellar hook-associated protein 3	IVYASNGTLSDDDR	46.95	1523.05	8.05208	6.01083
		Flagellar hook-associated protein 3	IVYASNGTLSDDDR	46.95	1526.09	8.24649	-0.0145697
		Flagellar hook-associated protein 3	NSLNNVLTVR	44.8	1130.9	9.61124	9.74187
		Flagellar hook-associated protein 3	NSLNNVLTVR	45.01	1130.88	8.76995	10.09
59	FLIC_ECOLI	Flagellin	ALDDAIASVDK	67.12	1116.83	9.9855	6.88626
		Flagellin	TITYTDSSGAASSPTAVK	74.08	1756.19	9.47383	11.4628
		Flagellin	LGGDDGKTEVVDIDGK	42.68	1618.18	8.55712	8.40404
		Flagellin	TITYTDSSGAASSPTAVK	57.15	1757.24	8.75725	10.4003
		Flagellin	TLGLDGFSVK	49.63	1037.26	8.11562	11.7998
		Flagellin	ATTITSGGTPVQIDNTAGSATANLGAVSLVK	44.72	2915.97	9.35863	11.1806
		Flagellin	TLGLDGFSVK	47.7	1036.74	9.81081	7.1666
		Flagellin	TLGLDGFSVK	46.53	1034.78	8.1693	10.6895
		Flagellin	TLGLDGFSVK	49.63	1036.79	8.69344	11.7025
		Flagellin	AQIIQQAGNSVLAK	59.28	1441.56	9.58476	7.80313
		Flagellin	AQIIQQAGNSVLAK	59.28	1437.49	9.44797	6.65268
		Flagellin	VSGQTQFNGVNVLAK	79.48	1562.13	9.63487	7.05168
		Flagellin	VSGQTQFNGVNVLAK	79.48	1560.08	9.24479	6.75679
		Flagellin	AQIIQQAGNSVLAK	82.25	1441.1	10.6883
		Flagellin	ALDDAIASVDKFR	46.38	1421.04	14.2113	12.0406
		Flagellin	ELTVQATTGTNSESDLSSIQDEIK	103.64	2566.72	13.2837	10.7691
		Flagellin	TLGLDGFSVK	49.85	1034.75	14.5005	12.7153
		Flagellin	TLGLDGFSVK	49.85	1036.77	14.7713	12.8882
		Flagellin	TLGLDGFSVK	50.56	1036.78	9.10614	7.35041
		Flagellin	IQVGANDNQTITIDLK	40.91	1743.23	9.63634	8.08821
		Flagellin	IQVGANDNQTITIDLK	88.01	1743.24	11.5676	9.48961
		Flagellin	TITYTDSSGAASSPTAVK	74.36	1754.72	9.73631	6.08745
		Flagellin	TLGLDGFSVK	43.29	1037.24	9.6839	6.23206
		Flagellin	IQVGANDNQTITIDLK	109.13	1742.73	11.3199	9.36392
		Flagellin	TLGLDGFSVK	43.29	1035.27	9.60568	6.25815
		Flagellin	IQVGANDNQTITIDLK	57.04	1743.26	10.9201	9.71752
		Flagellin	TITYTDSSGAASSPTAVK	74.36	1758.72	9.99382	5.68556
		Flagellin	IQVGANDNQTITIDLK	102.2	1743.22	11.6085	9.47968
		Flagellin	IQVGANDNQTITIDLK	102.2	1743.25	11.3254	9.40109
		Flagellin	ALDDAIASVDK	71.63	1117.83	12.9522	6.7467
		Flagellin	IQVGANDNQTITIDLK	89.48	1743.22	11.276	9.18093
		Flagellin	IQVGANDNQTITIDLK	89.48	1741.2	11.6452	10.0031
		Flagellin	TLGLDGFSVK	48.57	1033.78	12.4947	10.7328
		Flagellin	LGGDDGKTEVVDIDGK	46.9	1618.11	14.9704	0
		Flagellin	TITYTDSSGAASSPTAVK	87.66	1757.17	15.5126
		Flagellin	ALDDAIASVDK	71.63	1115.81	12.4177
		Flagellin	IQVGANDNQTITIDLK	88.01	1741.17	11.0667
		Flagellin	IQVGANDNQTITIDLK	62.39	1743.29	11.229
		Flagellin	IQVGANDNQTITIDLK	54.61	1743.25	11.1988
		Flagellin	ALDDAIASVDKFR	46.38	1417.96	13.13
		Flagellin	TITYTDSSGAASSPTAVK	87.66	1754.14	15.1573
		Flagellin	IQVGANDNQTITIDLK	109.13	1740.22	10.9448
		Flagellin	TLGLDGFSVK	48.59	1035.76	14.1839
		Flagellin	IQVGANDNQTITIDLK	62.39	1742.2	11.0384
		Flagellin	ALDDAIASVDKFR	46.38	1419.11	13.9196
		Flagellin	LGGDDGKTEVVDIDGK	46.9	1615.09	14.5188
		Flagellin	VSGQTQFNGVNVLAK	43.4	1562.11	10.5061	9.62715
		Flagellin	NANDGISVAQTTEGALSEINNNLQR	95.34	2629.76	14.7388	12.9006
		Flagellin	VSGQTQFNGVNVLAK	42.81	1562.13	11.0591	10.7736
		Flagellin	AQIIQQAGNSVLAK	46.29	1440.56	10.696	9.70114
		Flagellin	AQVINTNSLSLITQNNINK	85.97	2085.55	14.5983	13.301
		Flagellin	VSGQTQFNGVNVLAK	90.03	1562.15	12.7365	10.3596
		Flagellin	AQIIQQAGNSVLAK	41.97	1441.05	9.88524	9.00187
		Flagellin	AQVINTNSLSLITQNNINK	60.1	2084.01	12.2852	12.6105
		Flagellin	IQDADYATEVSNMSK	43.09	1671.1	8.02964	6.49247
		Flagellin	IQDADYATEVSNMSK	43.09	1668.12	7.24009	6.6903
		Flagellin	AQIIQQAGNSVLAK	41.97	1438.55	10.0625	9.66148
		Flagellin	AQIIQQAGNSVLAK	78.38	1441.04	14.7818	5.71138
		Flagellin	AQIIQQAGNSVLAK	78.38	1437.93	12.066	3.48547
		Flagellin	AQIIQQAGNSVLAK	46.29	1441.06	10.3179	9.44698
		Flagellin	IQDADYATEVSNMSK	57.43	1684.11	12.4038	0
		Flagellin	AQIIQQAGNSVLAK	46.29	1439.02	10.1424	9.88581
		Flagellin	AQIIQQAGNSVLAK	78.38	1441.11	14.7568
		Flagellin	NANDGISVAQTTEGALSEINNNLQR	95.34	2627.94	14.3171
		Flagellin	IQDADYATEVSNMSK	64.19	1688.11	13.95
		Flagellin	TLGLDGFSVK	47.52	1033.82	8.36138	9.16484
		Flagellin	TLGLDGFSVK	47.52	1036.81	7.94833	9.20262
		Flagellin	TLGLDGFSVK	47.52	1033.81	8.31754	9.01813
		Flagellin	ALDDAIASVDK	48.82	1118.36	10.8593	9.63135
		Flagellin	ALDDAIASVDK	48.82	1116.9	9.35753	9.45566
		Flagellin	LGGDDGKTEVVDIDGK	53.09	1618.27	9.35885	5.83958
		Flagellin	VSGQTQFNGVNVLAK	81.34	1560.13	9.21557	8.83263
		Flagellin	VSGQTQFNGVNVLAK	81.34	1561.63	10.5802	10.2279
		Flagellin	IQDADYATEVSNMSK	51.97	1684.19	10.0738	8.00975
		Flagellin	IQDADYATEVSNMSK	51.97	1688.18	7.90844	-0.0145697
60	FLID_ECO57	Flagellar hook-associated protein 2	SALTTFQTANTALSK	41.47	1554.09	8.52804	6.20881
		Flagellar hook-associated protein 2	ATLTPISNQQSSFTAK	67.65	1692.1	10.3866	0.684007
		Flagellar hook-associated protein 2	ATLTPISNQQSSFTAK	67.65	1694.19	10.836	0.0221917
61	FLIY_ECOL6	L-cystine-binding protein FliY	LAALDLVK	40.31	842.706	9.29816	9.85366
		L-cystine-binding protein FliY	LAALDLVK	40.31	842.698	9.03391	9.85503
62	FNR_ECO57	Fumarate and nitrate reduction regulatory protein	LAAFIYNLSR	54.76	1167.94	9.97893	10.0219
		Fumarate and nitrate reduction regulatory protein	LAAFIYNLSR	54.76	1165.85	9.41813	9.46354
63	FTNA_ECO57	Bacterial non-heme ferritin	LFDYLTDTGNLPR	64.57	1525.07	11.4737	11.8272
		Bacterial non-heme ferritin	LFDYLTDTGNLPR	62.43	1524.03	11.702	10.7705
		Bacterial non-heme ferritin	LFDYLTDTGNLPR	62.43	1521.99	10.7236
64	FTSY_ECOLI	Signal recognition particle receptor FtsY	VDEPLNVEGK	47.45	1099.81	8.34169	8.83609
		Signal recognition particle receptor FtsY	NIDVLIADTAGR	45.35	1257.91	9.46882	9.72423
65	G3P1_ECO57	Glyceraldehyde-3-phosphate dehydrogenase A	AGIALNDNFVK	54.11	1161.86		9.74127
		Glyceraldehyde-3-phosphate dehydrogenase A	VPTPNVSVVDLTVR	47.57	1496.59	9.07797	10.3427
		Glyceraldehyde-3-phosphate dehydrogenase A	VPTPNVSVVDLTVR	43.13	1496.2	10.0343
		Glyceraldehyde-3-phosphate dehydrogenase A	GASQNIIPSSTGAAK	55.72	1400.04	7.9934	7.52209
		Glyceraldehyde-3-phosphate dehydrogenase A	GASQNIIPSSTGAAK	55.72	1402.11	8.59153	7.81438
		Glyceraldehyde-3-phosphate dehydrogenase A	VLDLIAHISK	47.64	1108.99	8.56474	8.62057
		Glyceraldehyde-3-phosphate dehydrogenase A	VPTPNVSVVDLTVR	40.35	1496.04	11.1705	11.1978
66	GALF_ECO57	UTP--glucose-1-phosphate uridylyltransferase	IQLTDAIAELAK	41.22	1285.99	8.90941	9.12223
		UTP--glucose-1-phosphate uridylyltransferase	IQLTDAIAELAK	41.22	1283	9.70582	9.6874
67	GLNA_ECO57	Glutamine synthetase	LVPGYEAPVMLAYSAR	53.1	1753.22	10.3969	10.0756
		Glutamine synthetase	AINALANPTTNSYK	52.99	1474.99	9.80448	0
		Glutamine synthetase	SAEHVLTMLNEHEVK	44.86	1753.26	10.153
		Glutamine synthetase	AINALANPTTNSYK	52.99	1477.13	11.8654
		Glutamine synthetase	AINALANPTTNSYK	52.99	1478.05	11.5406
68	GLNH_ECO57	Glutamine-binding periplasmic protein	AIDFSDGYYK	56.72	1178.86	9.68356	10.2179
		Glutamine-binding periplasmic protein	AIDFSDGYYK	56.72	1178.88	9.12157
69	GLPA_ECO57	Anaerobic glycerol-3-phosphate dehydrogenase subunit A	FNVTTSAQSIEQLSTFLNER	56.72	2285.62		10.1322
		Anaerobic glycerol-3-phosphate dehydrogenase subunit C	ENYPTSQAIGAPLFR	55.32	1664.14	9.65873	9.27184
70	GLPD_ECOLI	Aerobic glycerol-3-phosphate dehydrogenase	LTPYYQGIGPAWTK	47.44	1594.59	9.57014	8.83233
		Aerobic glycerol-3-phosphate dehydrogenase	APLLSVFGGK	43.29	987.251	9.02513	9.22306
		Aerobic glycerol-3-phosphate dehydrogenase	APLLSVFGGK	43.29	988.799	9.79243	9.48176
		Aerobic glycerol-3-phosphate dehydrogenase	LTPYYQGIGPAWTK	47.44	1593.1	9.0329	9.24314
		Aerobic glycerol-3-phosphate dehydrogenase	IEESEINYLLNVYNTHFK	42.42	2226.6	10.1873
71	GLYA_ECO24	Serine hydroxymethyltransferase	VVSGGTDNHLFLVDLVDK	50.4	1925.93	9.84656	9.97562
		Serine hydroxymethyltransferase	VVSGGTDNHLFLVDLVDK	50.4	1928.41	10.178	10.5163
72	GRPE_ECO24	Protein GrpE	FINELLPVIDSLDR	72.01	1644.27	10.8675	10.685
73	GRPE_ECOBW	Protein GrpE	VANLEAQLAEAQTR	84.92	1514.17	10.6235	10.7969
		Protein GrpE	VANLEAQLAEAQTR	84.92	1512.08	10.3815	10.5148
		Protein GrpE	VANLEAQLAEAQTR	77.6	1514.18	10.6301
74	GYRA_ECOLI	DNA gyrase subunit A	TAEDENVVGLQR	64.69	1330.42	7.46816	7.23337
		DNA gyrase subunit A	TAEDENVVGLQR	64.69	1327.91	7.54037	7.16098
		DNA gyrase subunit A	TAEDENVVGLQR	64.69	1330.88	7.5725	7.1209
75	HSLU_ECO24	ATP-dependent protease ATPase subunit HslU	ILDVLIPPAK	52.53	1078.89	9.20325	10.0993
76	IF3_BLOFL	Translation initiation factor IF-3	FRPGTDEGDYQVK	44.61	1510.01	11.9162	3.23243
		Translation initiation factor IF-3	FRPGTDEGDYQVK	44.61	1511.96	12.1601	3.87238
77	IF3_ECO27	Translation initiation factor IF-3	EMAHQQIGMEVLNR	47.12	1688.13	10.3337	4.52996
		Translation initiation factor IF-3	VKDDLQELAVVESFPTK	42.64	1918.4	11.8971	12.1554
		Translation initiation factor IF-3	VKDDLQELAVVESFPTK	42.64	1914.29	10.6336	10.5512
78	KAD_CITK8	Adenylate kinase	LVTDELVIALVK	48.87	1313.14	8.14825
		Adenylate kinase	VEGKDDVTGEELTTR	49.37	1649.26	6.94915	7.0883
		Adenylate kinase	LVTDELVIALVK	56.42	1312.45	9.75395	8.80608
		Adenylate kinase	LVTDELVIALVK	56.42	1313.01	9.66501	9.38661
79	KDGR_ECOLI	Transcriptional regulator KdgR	VFGILQALGEER	41.86	1332.04	9.08575	9.16085
80	KPRS_BAUCH	Ribose-phosphate pyrophosphokinase	VVADFLSSVGVDR	58.79	1364.02	9.43246	9.22373
81	LAMB_ENT38	Maltoporin	LGNECETYAEIK	45.01	1426.97	9.95523	3.64491
82	LPOA_ECOL6	Penicillin-binding protein activator LpoA	IALLLPLNGQAAVFGR	49.12	1653.75	9.83504	9.39181
		Penicillin-binding protein activator LpoA	INWQLLAIR	68.31	1126.89	8.88018	8.97389
		Penicillin-binding protein activator LpoA	ITPADLEQNQQAR	61.53	1483.97	6.893	6.91282
		Penicillin-binding protein activator LpoA	VNICYFALSPEDEAR	74.45	1784.2	9.17531	9.3645
		Penicillin-binding protein activator LpoA	NNVEELLK	41.49	958.706	9.18514	4.16149
		Penicillin-binding protein activator LpoA	ALIAQEPLLGAK	49.97	1223.98	10.5037	0.106776
		Penicillin-binding protein activator LpoA	ALIAQEPLLGAK	49.97	1221.83	9.53783	2.528
83	LPOB_ECO57	Penicillin-binding protein activator LpoB	TNGSLNAAEATETLR	89.12	1546.13	9.04362	9.1262
		Penicillin-binding protein activator LpoB	TNGSLNAAEATETLR	89.12	1548.13	9.35543	9.42776
84	LPP1_SALPA	Major outer membrane lipoprotein 1	IDQLSSDVQTLNAK	74.3	1532.06	13.9819	7.04777
		Major outer membrane lipoprotein 1	IDQLSSDVQTLNAK	74.3	1529.02	13.9735	5.13859
		Major outer membrane lipoprotein 1	IDQLSSDVQTLNAK	74.3	1531	13.9983
		Major outer membrane lipoprotein 1	IDQLSSDVQTLNAK	73.65	1531	12.9246
85	LPTD_ECO57	LPS-assembly protein LptD	IASANQVTTGVTSR	89.84	1403.04	10.513	10.0253
		LPS-assembly protein LptD	IASANQVTTGVTSR	89.84	1405	9.6611	8.18715
		LPS-assembly protein LptD	IASANQVTTGVTSR	89.84	1404.94	8.96119	6.23015
86	MALE_ECO57	Maltose-binding periplasmic protein	AGLTFLVDLIK	44.65	1189.83	7.37515	7.47837
		Maltose-binding periplasmic protein	AGLTFLVDLIK	44.65	1189.95	7.46773	7.62695
87	MDH_CITK8	Malate dehydrogenase	LFGVTTLDIIR	52.91	1248.02	9.60097	9.68013
		Malate dehydrogenase	LFGVTTLDIIR	49.1	1248.01	9.06989	9.40927
		Malate dehydrogenase	LFGVTTLDIIR	49.1	1247.01	8.93289	9.0265
		Malate dehydrogenase	LFGVTTLDIIR	51.41	1247.9	8.59588	9.04622
88	MIND_BUCAP	Septum site-determining protein MinD	TTSSAAIATGLAQK	60.76	1320.07	7.87461	4.84754
		Septum site-determining protein MinD	TTSSAAIATGLAQK	60.76	1317.94	7.832	-0.0145697
89	MINE_BUCA5	Cell division topological specificity factor	ALLDFFLSR	43.22	1082.83	8.90453	9.76224
		Cell division topological specificity factor	ALLDFFLSR	44.32	1081.3	9.21161	9.37065
90	MIPA_ECOLI	MltA-interacting protein	FSLGAGVGVVEHPYK	59.47	1560.2	14.5189	14.5202
		MltA-interacting protein	FSLGAGVGVVEHPYK	59.47	1559.49	13.9577	14.1834
		MltA-interacting protein	FSLGAGVGVVEHPYK	59.47	1557.15	13.269	13.2764
		MltA-interacting protein	SWTGLISTGITYK	76.4	1426.1	13.5438	13.3319
		MltA-interacting protein	LSDEVTDSPMVDK	64.25	1436.53	9.35613	8.78351
		MltA-interacting protein	GLGGGYYLWNDATDK	81.42	1629.13	12.7007	12.598
		MltA-interacting protein	SWTGLISTGITYK	76.4	1427.1	13.7607	13.574
		MltA-interacting protein	GLGGGYYLWNDATDK	78.18	1626.69	11.491	11.1734
		MltA-interacting protein	FSLGAGVGVVEHPYK	63	1560.22	11.514	11.4532
		MltA-interacting protein	GLGGGYYLWNDATDK	81.42	1630.12	12.8823	12.7407
		MltA-interacting protein	LSITAYWSPLYFK	58.75	1589.21	12.6546	12.1991
		MltA-interacting protein	FSLGAGVGVVEHPYK	41.2	1559.73	10.0687	10.1831
		MltA-interacting protein	SWTGLISTGITYK	43.9	1426.57	9.62078	10.1605
		MltA-interacting protein	SWTGLISTGITYK	76.4	1424.1	11.9516	11.7385
		MltA-interacting protein	GLGGGYYLWNDATDK	81.42	1627.84	11.5163	12.1666
		MltA-interacting protein	FSLGAGVGVVEHPYK	56.27	1558.1	13.7679	13.8151
		MltA-interacting protein	SWTGLISTGITYK	76.32	1427.07	10.5763	10.5847
		MltA-interacting protein	LSDEVTDSPMVDK	74.88	1435.99		9.57126
		MltA-interacting protein	GLGGGYYLWNDATDK	51	1630.07	9.53947	9.70521
		MltA-interacting protein	SWTGLISTGITYK	62.89	1427.01	9.66948	10.0563
		MltA-interacting protein	LSITAYWSPLYFK	48.09	1589.61	10.1163	8.75208
		MltA-interacting protein	GLGGGYYLWNDATDK	51	1628.11	9.41008	9.48332
		MltA-interacting protein	FSLGAGVGVVEHPYK	66.51	1559.66	10.1634	9.5986
		MltA-interacting protein	FSLGAGVGVVEHPYK	66.51	1560.12	10.266	9.28885
		MltA-interacting protein	LSITAYWSPLYFK	48.09	1589.06	10.0919	8.30808
		MltA-interacting protein	LSDEVTDSPMVDK	74.79	1451.89	10.6218	1.71048
		MltA-interacting protein	GLGGGYYLWNDATDK	51	1630.06	9.4123	9.65722
		MltA-interacting protein	LSITAYWSPLYFK	48.09	1587.99	9.7629
		MltA-interacting protein	LSDEVTDSPMVDK	74.79	1449.92	10.307
91	MLAA_ECOLI	Probable phospholipid-binding lipoprotein MlaA	AQLLDSDGLLR	44	1201.44	10.4775	9.81412
		Probable phospholipid-binding lipoprotein MlaA	AQLLDSDGLLR	56.79	1196.91	9.70523	10.5989
		Probable phospholipid-binding lipoprotein MlaA	AQLLDSDGLLR	56.79	1198.93	10.5549	10.7616
		Probable phospholipid-binding lipoprotein MlaA	AQLLDSDGLLR	56.79	1200.94		10.7843
92	MTNN_ECO24	5'-methylthioadenosine/S-adenosylhomocysteine nucleosidase	VGDIVVSDEAR	56.14	1159.88	7.61348	4.58087
		5'-methylthioadenosine/S-adenosylhomocysteine nucleosidase	VGDIVVSDEAR	56.14	1157.9	9.31445	-0.0145697
93	MURG_LACH4	UDP-N-acetylglucosamine--N-acetylmuramyl-(pentapeptide) pyrophosphoryl-undecaprenol N-acetylglucosamine transferase	ILFVGTK	40.09	777.682	10.2007	10.5168
		UDP-N-acetylglucosamine--N-acetylmuramyl-(pentapeptide) pyrophosphoryl-undecaprenol N-acetylglucosamine transferase	ILFVGTK	40.09	775.637	9.67196	9.54704
94	NLPE_ECOLI	Lipoprotein NlpE	FMVANNAELER	56.52	1310.95	7.85411	7.34873
		Lipoprotein NlpE	FMVANNAELER	56.52	1308.98	8.48561	8.94681
		Lipoprotein NlpE	FMVANNAELER	56.52	1309.98	8.62774
95	NMPC_ECOLI	Putative outer membrane porin protein NmpC	YVDVGATYYFNK	56.26	1439.98	15.0795	15.0851
		Putative outer membrane porin protein NmpC	YVDVGATYYFNK	61.23	1440.02	13.0985	13.0257
		Putative outer membrane porin protein NmpC	YVDVGATYYFNK	46.58	1440	9.29545	9.42216
		Putative outer membrane porin protein NmpC	YVDVGATYYFNK	55.01	1440.01	8.87765	9.38345
		Putative outer membrane porin protein NmpC	YVDVGATYYFNK	45.71	1437.08	10.7071	10.7908
		Putative outer membrane porin protein NmpC	YVDVGATYYFNK	45.43	1440.02	8.84599	9.03807
		Putative outer membrane porin protein NmpC	YVDVGATYYFNK	50.88	1440.01	9.51843	9.69146
		Putative outer membrane porin protein NmpC	YVDVGATYYFNK	43.69	1437.09	10.4288	10.6257
		Putative outer membrane porin protein NmpC	YVDVGATYYFNK	55.93	1439.99	11.7937	11.7647
		Putative outer membrane porin protein NmpC	YVDVGATYYFNK	46.66	1440.01	9.69042	9.85033
		Putative outer membrane porin protein NmpC	YVDVGATYYFNK	61.23	1440.01	12.3753	12.3867
		Putative outer membrane porin protein NmpC	YVDVGATYYFNK	56.55	1439.99	11.0605	11.1987
		Putative outer membrane porin protein NmpC	YVDVGATYYFNK	56.55	1440.02	11.1418	11.2285
		Putative outer membrane porin protein NmpC	YVDVGATYYFNK	41.49	1440.5	9.00799	9.84046
		Putative outer membrane porin protein NmpC	YVDVGATYYFNK	46.66	1436.59	7.71829	9.17823
		Putative outer membrane porin protein NmpC	YVDVGATYYFNK	45.71	1440	9.85819	10.4462
		Putative outer membrane porin protein NmpC	YVDVGATYYFNK	61.23	1438.11	13.0748	13.0586
		Putative outer membrane porin protein NmpC	YVDVGATYYFNK	43.69	1440	10.7075	10.8189
		Putative outer membrane porin protein NmpC	YVDVGATYYFNK	60.51	1440.01	12.083	12.1904
		Putative outer membrane porin protein NmpC	YVDVGATYYFNK	54.89	1437.08	10.5021	10.6301
		Putative outer membrane porin protein NmpC	YVDVGATYYFNK	56.26	1439.11	14.7035	14.7006
		Putative outer membrane porin protein NmpC	YVDVGATYYFNK	60.51	1438.07	12.2573	12.4252
		Putative outer membrane porin protein NmpC	YVDVGATYYFNK	56.55	1438.05		11.0193
		Putative outer membrane porin protein NmpC	YVDVGATYYFNK	46.07	1440.05	11.3573	11.8132
		Putative outer membrane porin protein NmpC	YVDVGATYYFNK	50.18	1440.07	8.81814	8.69038
		Putative outer membrane porin protein NmpC	YVDVGATYYFNK	50.18	1439.02	11.0205	11.5034
		Putative outer membrane porin protein NmpC	YVDVGATYYFNK	46.07	1438.01		11.5328
		Putative outer membrane porin protein NmpC	YVDVGATYYFNK	55.33	1438.95	11.8641	9.25688
		Putative outer membrane porin protein NmpC	YVDVGATYYFNK	55.33	1437.01	10.8243
96	NQOR_CITK8	NAD(P)H dehydrogenase (quinone)	GGTPYGATTIAGGDGSR	67.3	1537.92	9.48305	0.936674
97	NUSB_CITK8	N utilization substance protein B homolog	LLEELGQVEK	41.26	1157.84	10.1523	5.85275
98	NUSB_ECO24	N utilization substance protein B homolog	IALYELSK	52.53	937.196	9.31899	6.09843
99	NUSG_BUCAI	Transcription termination/antitermination protein NusG	VSVSIFGR	42.89	865.136	9.94291	6.98445
100	ODP2_ECOLI	Dihydrolipoyllysine-residue acetyltransferase component of pyruvate dehydrogenase complex	LMLPISLSFDHR	48.78	1445.11	9.34914	9.86214
		Dihydrolipoyllysine-residue acetyltransferase component of pyruvate dehydrogenase complex	FITIINNTLSDIR	66.72	1520.12	10.2599	10.3916
		Dihydrolipoyllysine-residue acetyltransferase component of pyruvate dehydrogenase complex	VPDIGADEVEITEILVK	68.14	1840.28	10.3198	10.4204
		Dihydrolipoyllysine-residue acetyltransferase component of pyruvate dehydrogenase complex	TDITELEAFR	54.98	1194.38	8.79515	10.1306
		Dihydrolipoyllysine-residue acetyltransferase component of pyruvate dehydrogenase complex	TDITELEAFR	64.43	1194.87	9.86134	9.20342
		Dihydrolipoyllysine-residue acetyltransferase component of pyruvate dehydrogenase complex	SEFAENDAYVHATPLIR	48.73	1933.36	11.4051	1.03369
		Dihydrolipoyllysine-residue acetyltransferase component of pyruvate dehydrogenase complex	FGEIEEVELGR	65.23	1275.89	9.91462	2.18922
		Dihydrolipoyllysine-residue acetyltransferase component of pyruvate dehydrogenase complex	FGEIEEVELGR	66.09	1277.88	10.7974	0.20954
101	OMPA_CITFR	Outer membrane protein A (Fragment)	SDVLFNFNK	43.91	1083.82	8.65993	8.64277
		Outer membrane protein A (Fragment)	SDVLFNFNK	56.65	1083.81	9.6315	11.3901
		Outer membrane protein A (Fragment)	SDVLFNFNK	56.65	1081.76	10.7146	10.5967
		Outer membrane protein A (Fragment)	AALIDCLAPDR	61.37	1214.86	11.1341	0.106776
		Outer membrane protein A (Fragment)	AALIDCLAPDR	61.37	1212.85	11.037	4.23849
		Outer membrane protein A (Fragment)	LGYPITDDLDIYTR	73.72	1655.29	12.1353	12.3443
		Outer membrane protein A (Fragment)	LGYPITDDLDIYTR	63.37	1655.65	11.1002	11.8359
		Outer membrane protein A (Fragment)	AQSVVDYLISK	52.44	1222.93	11.2483	11.3274
		Outer membrane protein A (Fragment)	AQSVVDYLISK	52.44	1221.39	10.8931	10.9654
		Outer membrane protein A (Fragment)	RAQSVVDYLISK	48.1	1379.52	10.6861	9.85977
		Outer membrane protein A (Fragment)	AQSVVDYLISK	43.06	1221.89	9.72297	9.24194
		Outer membrane protein A (Fragment)	LGYPITDDLDIYTR	57.84	1655.22	11.4399	11.6824
		Outer membrane protein A (Fragment)	DHDTGVSPVFAGGVEYAITPEIATR	44.02	2601.9	16.2628	16.0598
		Outer membrane protein A (Fragment)	DHDTGVSPVFAGGVEYAITPEIATR	52.57	2600.55	10.5056	10.0516
		Outer membrane protein A (Fragment)	DHDTGVSPVFAGGVEYAITPEIATR	46.06	2601.94	11.177	11.1707
		Outer membrane protein A (Fragment)	DHDTGVSPVFAGGVEYAITPEIATR	48.7	2601.93	12.0647	11.9002
		Outer membrane protein A (Fragment)	DHDTGVSPVFAGGVEYAITPEIATR	51.35	2601.4	11.8196	11.671
		Outer membrane protein A (Fragment)	DHDTGVSPVFAGGVEYAITPEIATR	51.35	2601.93	11.7609	11.6232
		Outer membrane protein A (Fragment)	DHDTGVSPVFAGGVEYAITPEIATR	45.09	2600.7	10.1241	10.2397
		Outer membrane protein A (Fragment)	DHDTGVSPVFAGGVEYAITPEIATR	52.13	2600.31	12.0036	12.1959
		Outer membrane protein A (Fragment)	DHDTGVSPVFAGGVEYAITPEIATR	46.36	2600.09	11.8526	12.2802
		Outer membrane protein A (Fragment)	DHDTGVSPVFAGGVEYAITPEIATR	43.42	2601.41	10.799	10.7855
		Outer membrane protein A (Fragment)	DHDTGVSPVFAGGVEYAITPEIATR	60.73	2601.91	12.3445	12.114
		Outer membrane protein A (Fragment)	DHDTGVSPVFAGGVEYAITPEIATR	45.09	2601.97	10.7761	10.6466
		Outer membrane protein A (Fragment)	DHDTGVSPVFAGGVEYAITPEIATR	47.77	2602	11.4383	11.3076
		Outer membrane protein A (Fragment)	DHDTGVSPVFAGGVEYAITPEIATR	63.62	2601.94	12.4156	12.2288
		Outer membrane protein A (Fragment)	DHDTGVSPVFAGGVEYAITPEIATR	48.7	2601.96	12.2631	12.0027
		Outer membrane protein A (Fragment)	DHDTGVSPVFAGGVEYAITPEIATR	48.38	2600.62	11.1801	11.2116
		Outer membrane protein A (Fragment)	DHDTGVSPVFAGGVEYAITPEIATR	63.62	2598.69	11.9569	11.2499
		Outer membrane protein A (Fragment)	DHDTGVSPVFAGGVEYAITPEIATR	46.18	2598.2	11.2197	11.0742
		Outer membrane protein A (Fragment)	DHDTGVSPVFAGGVEYAITPEIATR	44.47	2599.32	11.3569	11.2332
		Outer membrane protein A (Fragment)	DHDTGVSPVFAGGVEYAITPEIATR	58.63	2601.94	12.5839
		Outer membrane protein A (Fragment)	DHDTGVSPVFAGGVEYAITPEIATR	53.69	2601.97	12.0646
		Outer membrane protein A (Fragment)	DHDTGVSPVFAGGVEYAITPEIATR	43.1	2601.81	12.6817
		Outer membrane protein A (Fragment)	SDVLFNFNK	46.6	1083.81	9.05037	8.85658
		Outer membrane protein A (Fragment)	SDVLFNFNK	44.81	1083.75	15.3362	15.1867
		Outer membrane protein A (Fragment)	SDVLFNFNK	60.33	1083.81	10.1842	10.0193
		Outer membrane protein A (Fragment)	SDVLFNFNK	47.35	1083.78	10.139	9.98173
		Outer membrane protein A (Fragment)	SDVLFNFNK	44.43	1081.84	10.6181	9.87044
		Outer membrane protein A (Fragment)	SDVLFNFNK	45.96	1084.31	13.3357	13.3995
		Outer membrane protein A (Fragment)	SDVLFNFNK	47.19	1080.86	9.69053	9.60485
		Outer membrane protein A (Fragment)	SDVLFNFNK	43.66	1083.81	9.78855	9.64785
		Outer membrane protein A (Fragment)	SDVLFNFNK	46.01	1084.34	8.83426	7.50201
		Outer membrane protein A (Fragment)	SDVLFNFNK	64.11	1082.81	9.43256	9.52625
		Outer membrane protein A (Fragment)	SDVLFNFNK	45.94	1084.33	8.08171	8.88505
		Outer membrane protein A (Fragment)	SDVLFNFNK	46.66	1083.8	10.2915	10.2016
		Outer membrane protein A (Fragment)	SDVLFNFNK	43.51	1083.79	10.1314	10.0768
		Outer membrane protein A (Fragment)	SDVLFNFNK	56.47	1080.31	7.49392	10.145
		Outer membrane protein A (Fragment)	SDVLFNFNK	47.19	1083.79	10.1294	9.98483
		Outer membrane protein A (Fragment)	SDVLFNFNK	42.79	1084.31	8.14992	8.87919
		Outer membrane protein A (Fragment)	SDVLFNFNK	45.78	1083.82	9.07987	8.84759
		Outer membrane protein A (Fragment)	SDVLFNFNK	56.47	1083.81	10.8603	10.8822
		Outer membrane protein A (Fragment)	SDVLFNFNK	56.47	1083.8	11.1418	10.9736
		Outer membrane protein A (Fragment)	SDVLFNFNK	47.11	1083.33	10.1253	10.0165
		Outer membrane protein A (Fragment)	SDVLFNFNK	64.15	1083.77	10.0529	9.84803
		Outer membrane protein A (Fragment)	SDVLFNFNK	43.72	1084.31	10.1271	10.4599
		Outer membrane protein A (Fragment)	SDVLFNFNK	43.09	1083.82	8.91156	8.73062
		Outer membrane protein A (Fragment)	SDVLFNFNK	60.32	1083.31	10.6967	10.698
		Outer membrane protein A (Fragment)	SDVLFNFNK	47.11	1080.33	6.76843	9.28946
		Outer membrane protein A (Fragment)	SDVLFNFNK	43.72	1081.8	10.1228	10.2485
		Outer membrane protein A (Fragment)	SDVLFNFNK	60.33	1082.8	10.1934	9.80288
		Outer membrane protein A (Fragment)	SDVLFNFNK	52.1	1084.29	11.3611	12.5388
		Outer membrane protein A (Fragment)	SDVLFNFNK	46.66	1082.85	10.202	10.1199
		Outer membrane protein A (Fragment)	SDVLFNFNK	45.96	1080.81	12.1558	11.8039
		Outer membrane protein A (Fragment)	SDVLFNFNK	45.94	1081.82	8.85512	8.69943
		Outer membrane protein A (Fragment)	SDVLFNFNK	47.09	1081.78	9.47163	9.35954
		Outer membrane protein A (Fragment)	SDVLFNFNK	45.78	1083.81	9.04697	8.85918
		Outer membrane protein A (Fragment)	SDVLFNFNK	46.6	1083.84	9.04393	8.83022
		Outer membrane protein A (Fragment)	SDVLFNFNK	60.32	1083.79	11.0414	10.866
		Outer membrane protein A (Fragment)	SDVLFNFNK	60.32	1080.81	10.2459	10.0719
		Outer membrane protein A (Fragment)	SDVLFNFNK	44.43	1080.86	9.95986
		Outer membrane protein A (Fragment)	SDVLFNFNK	47.09	1083.81	9.72196
		Outer membrane protein A (Fragment)	SDVLFNFNK	64.11	1083.81	9.58231
		Outer membrane protein A (Fragment)	SDVLFNFNK	47.09	1083.82	9.6967
		Outer membrane protein A (Fragment)	SDVLFNFNK	44.71	1080.76		13.8588
		Outer membrane protein A (Fragment)	AALIDCLAPDR	98.6	1214.83	15.3524	15.1954
		Outer membrane protein A (Fragment)	AALIDCLAPDR	63.33	1214.39	9.56383	9.36803
		Outer membrane protein A (Fragment)	AALIDCLAPDR	63.19	1213.93	9.21402	8.80669
		Outer membrane protein A (Fragment)	AALIDCLAPDR	47.65	1214.9	9.92831	9.75702
		Outer membrane protein A (Fragment)	AALIDCLAPDR	72.24	1214.91	9.67005	9.51186
		Outer membrane protein A (Fragment)	AALIDCLAPDR	76.73	1213.92	9.36558	8.96728
		Outer membrane protein A (Fragment)	AALIDCLAPDR	55.19	1214.38	9.1788	9.11942
		Outer membrane protein A (Fragment)	AALIDCLAPDR	82.78	1213.91	11.046	10.7053
		Outer membrane protein A (Fragment)	AALIDCLAPDR	92.11	1214.89	11.1288	10.9948
		Outer membrane protein A (Fragment)	AALIDCLAPDR	55.1	1214.41	10.1235	10.2616
		Outer membrane protein A (Fragment)	AALIDCLAPDR	63.19	1213.94	8.86858	8.98971
		Outer membrane protein A (Fragment)	AALIDCLAPDR	58.44	1214.92	9.01525	8.89471
		Outer membrane protein A (Fragment)	AALIDCLAPDR	68.49	1215.41	9.11048	9.63427
		Outer membrane protein A (Fragment)	AALIDCLAPDR	58.44	1214.37	8.91594	8.83132
		Outer membrane protein A (Fragment)	AALIDCLAPDR	64.4	1214.96	11.0745	10.8214
		Outer membrane protein A (Fragment)	AALIDCLAPDR	61.19	1214.39	13.3061	13.0024
		Outer membrane protein A (Fragment)	AALIDCLAPDR	82.78	1213.94	10.9588	11.0949
		Outer membrane protein A (Fragment)	AALIDCLAPDR	76.73	1212.41	9.05259	8.23552
		Outer membrane protein A (Fragment)	AALIDCLAPDR	82.78	1214.38	10.7673	10.9354
		Outer membrane protein A (Fragment)	AALIDCLAPDR	68.4	1212.42	9.56839	8.72061
		Outer membrane protein A (Fragment)	AALIDCLAPDR	59.29	1211.95	9.09857	8.95101
		Outer membrane protein A (Fragment)	AALIDCLAPDR	77.72	1214.88	11.1113	10.8034
		Outer membrane protein A (Fragment)	AALIDCLAPDR	69.36	1212.89	12.5186	12.3291
		Outer membrane protein A (Fragment)	AALIDCLAPDR	64.4	1212.95	10.3195	10.2102
		Outer membrane protein A (Fragment)	AALIDCLAPDR	82.67	1214.89	11.1026	11.0126
		Outer membrane protein A (Fragment)	AALIDCLAPDR	58.44	1211.93	8.0785	8.00951
		Outer membrane protein A (Fragment)	AALIDCLAPDR	82.67	1211.99	9.86498	9.82045
		Outer membrane protein A (Fragment)	AALIDCLAPDR	76.71	1211.93	8.87504
		Outer membrane protein A (Fragment)	AALIDCLAPDR	59.29	1214.92	10.3921
		Outer membrane protein A (Fragment)	AALIDCLAPDR	76.71	1214.91	9.80349
		Outer membrane protein A (Fragment)	AALIDCLAPDR	72.7	1214.89		10.6989
		Outer membrane protein A (Fragment)	LGYPITDDLDIYTR	68.84	1655.29	10.0728	9.94372
		Outer membrane protein A (Fragment)	LGYPITDDLDIYTR	61.22	1655.23	9.56592	9.34748
		Outer membrane protein A (Fragment)	LGYPITDDLDIYTR	69.15	1655.21	11.4338	11.4154
		Outer membrane protein A (Fragment)	LGYPITDDLDIYTR	61.02	1655.24	9.87862	9.61013
		Outer membrane protein A (Fragment)	LGYPITDDLDIYTR	86.81	1653.69	12.8867	12.5129
		Outer membrane protein A (Fragment)	LGYPITDDLDIYTR	77.15	1655.2	11.2319	11.1287
		Outer membrane protein A (Fragment)	LGYPITDDLDIYTR	73.18	1655.22	11.6704	11.5089
		Outer membrane protein A (Fragment)	LGYPITDDLDIYTR	89.21	1655.19	15.3473	15.1796
		Outer membrane protein A (Fragment)	LGYPITDDLDIYTR	84.38	1655.25	10.1703	10.1046
		Outer membrane protein A (Fragment)	LGYPITDDLDIYTR	57.62	1655.24	9.88387	9.83305
		Outer membrane protein A (Fragment)	LGYPITDDLDIYTR	65.1	1655.26	10.0011	9.82772
		Outer membrane protein A (Fragment)	LGYPITDDLDIYTR	73.84	1655.2	13.0323	12.9892
		Outer membrane protein A (Fragment)	LGYPITDDLDIYTR	58.28	1655.17	11.5362	11.4056
		Outer membrane protein A (Fragment)	LGYPITDDLDIYTR	85.82	1655.17	11.107	10.9966
		Outer membrane protein A (Fragment)	LGYPITDDLDIYTR	68.84	1655.73	9.09806	9.64386
		Outer membrane protein A (Fragment)	LGYPITDDLDIYTR	65.1	1655.26	9.97229	9.83476
		Outer membrane protein A (Fragment)	LGYPITDDLDIYTR	86.81	1655.21	13.1522	13.0737
		Outer membrane protein A (Fragment)	LGYPITDDLDIYTR	104.11	1655.21	11.7646	11.5943
		Outer membrane protein A (Fragment)	LGYPITDDLDIYTR	69.31	1655.29	9.99681	9.91181
		Outer membrane protein A (Fragment)	LGYPITDDLDIYTR	64.41	1655.27	9.90625	9.66071
		Outer membrane protein A (Fragment)	LGYPITDDLDIYTR	85.75	1655.17	11.3525	11.3573
		Outer membrane protein A (Fragment)	LGYPITDDLDIYTR	56.9	1655.28	9.67856	9.36927
		Outer membrane protein A (Fragment)	LGYPITDDLDIYTR	73.36	1655.23	10.8978	10.8338
		Outer membrane protein A (Fragment)	LGYPITDDLDIYTR	69.82	1655.3	10.017	9.87772
		Outer membrane protein A (Fragment)	LGYPITDDLDIYTR	61.47	1655.27	11.5997	11.4996
		Outer membrane protein A (Fragment)	LGYPITDDLDIYTR	89.41	1654.13	10.2808	10.1832
		Outer membrane protein A (Fragment)	LGYPITDDLDIYTR	85.82	1655.29	10.9828	10.9316
		Outer membrane protein A (Fragment)	LGYPITDDLDIYTR	89.41	1655.28	10.5979	10.597
		Outer membrane protein A (Fragment)	LGYPITDDLDIYTR	72.75	1655.29	10.0149	9.90245
		Outer membrane protein A (Fragment)	LGYPITDDLDIYTR	72.27	1655.28	10.0142	9.89747
		Outer membrane protein A (Fragment)	LGYPITDDLDIYTR	69.27	1655.28	10.7199	10.7059
		Outer membrane protein A (Fragment)	LGYPITDDLDIYTR	69.31	1654.72	9.74788	9.62771
		Outer membrane protein A (Fragment)	LGYPITDDLDIYTR	86.81	1654.21	11.85	8.3938
		Outer membrane protein A (Fragment)	LGYPITDDLDIYTR	57.62	1652.12	9.55198	9.48382
		Outer membrane protein A (Fragment)	LGYPITDDLDIYTR	73.65	1655.26	11.5493	11.4045
		Outer membrane protein A (Fragment)	LGYPITDDLDIYTR	69.32	1651.13	10.0301	9.92271
		Outer membrane protein A (Fragment)	LGYPITDDLDIYTR	69.82	1652.16	9.37088	9.28518
		Outer membrane protein A (Fragment)	LGYPITDDLDIYTR	77.71	1655.17	11.3229	11.207
		Outer membrane protein A (Fragment)	LGYPITDDLDIYTR	73.76	1652.15	10.8822	10.7996
		Outer membrane protein A (Fragment)	LGYPITDDLDIYTR	75.64	1653.11	9.93031	9.92703
		Outer membrane protein A (Fragment)	LGYPITDDLDIYTR	68.84	1652.17	9.42241	9.32165
		Outer membrane protein A (Fragment)	LGYPITDDLDIYTR	72.27	1652.14	9.39798	9.36338
		Outer membrane protein A (Fragment)	LGYPITDDLDIYTR	73.76	1655.29	11.4354	11.3067
		Outer membrane protein A (Fragment)	LGYPITDDLDIYTR	76.51	1655.3	9.69447	9.52753
		Outer membrane protein A (Fragment)	LGYPITDDLDIYTR	75.64	1655.2	10.011	9.95091
		Outer membrane protein A (Fragment)	LGYPITDDLDIYTR	70.1	1653.23	12.6161	12.6149
		Outer membrane protein A (Fragment)	LGYPITDDLDIYTR	69.19	1655.21		9.16666
		Outer membrane protein A (Fragment)	LGYPITDDLDIYTR	72.75	1655.27		9.87877
		Outer membrane protein A (Fragment)	LGYPITDDLDIYTR	73.65	1652.19	11.2732
		Outer membrane protein A (Fragment)	LGYPITDDLDIYTR	61.82	1655.3	10.0499
		Outer membrane protein A (Fragment)	LGYPITDDLDIYTR	60.9	1655.3	10.0638
		Outer membrane protein A (Fragment)	LGYPITDDLDIYTR	104.11	1652.13		11.063
		Outer membrane protein A (Fragment)	LGYPITDDLDIYTR	69.82	1655.24	10.0056
		Outer membrane protein A (Fragment)	AQSVVDYLISK	64.89	1222.95	10.3018	10.0208
		Outer membrane protein A (Fragment)	RAQSVVDYLISK	48.22	1378.15	15.5239	14.8745
		Outer membrane protein A (Fragment)	RAQSVVDYLISK	48.22	1380.05	13.6944	15.5163
		Outer membrane protein A (Fragment)	AQSVVDYLISK	48.07	1222.97	8.83871	8.53961
		Outer membrane protein A (Fragment)	AQSVVDYLISK	50.9	1222.96	10.0777	9.86515
		Outer membrane protein A (Fragment)	AQSVVDYLISK	56.22	1222.88	15.484	15.189
		Outer membrane protein A (Fragment)	AQSVVDYLISK	40.4	1223.44	8.74231	9.32705
		Outer membrane protein A (Fragment)	AQSVVDYLISK	45.35	1223.92	10.2411	7.96383
		Outer membrane protein A (Fragment)	AQSVVDYLISK	48.55	1222.97	8.82974	8.48784
		Outer membrane protein A (Fragment)	RAQSVVDYLISK	45.19	1379.09	10.9533	10.9684
		Outer membrane protein A (Fragment)	RAQSVVDYLISK	45.7	1378.13	13.7313	13.0111
		Outer membrane protein A (Fragment)	AQSVVDYLISK	49.56	1223.42	10.1777	9.17753
		Outer membrane protein A (Fragment)	AQSVVDYLISK	49.14	1222.97	8.85801	8.58517
		Outer membrane protein A (Fragment)	AQSVVDYLISK	50.22	1222.96	9.66479	9.453
		Outer membrane protein A (Fragment)	AQSVVDYLISK	46.75	1220.41	10.0611	9.31087
		Outer membrane protein A (Fragment)	AQSVVDYLISK	43.27	1222.97	8.86293	8.63049
		Outer membrane protein A (Fragment)	AQSVVDYLISK	52	1223.93	9.42748	7.40969
		Outer membrane protein A (Fragment)	AQSVVDYLISK	60.19	1222.94	10.2502	9.95244
		Outer membrane protein A (Fragment)	AQSVVDYLISK	48.61	1222.95	10.9251	10.5909
		Outer membrane protein A (Fragment)	AQSVVDYLISK	64.89	1222.92	10.2441	9.99679
		Outer membrane protein A (Fragment)	AQSVVDYLISK	54.39	1222.93	10.2382	10.0776
		Outer membrane protein A (Fragment)	AQSVVDYLISK	52.34	1222.94	10.1961	9.97226
		Outer membrane protein A (Fragment)	AQSVVDYLISK	51.15	1222.94	10.7681	10.5196
		Outer membrane protein A (Fragment)	AQSVVDYLISK	52.5	1223.92	8.98807	6.89767
		Outer membrane protein A (Fragment)	RAQSVVDYLISK	48.52	1379.08	9.95081	10.1954
		Outer membrane protein A (Fragment)	AQSVVDYLISK	58.1	1222.93	8.89471	8.62314
		Outer membrane protein A (Fragment)	AQSVVDYLISK	55.42	1222.96	9.24524	8.95507
		Outer membrane protein A (Fragment)	RAQSVVDYLISK	44.72	1378.57	10.5872	10.8899
		Outer membrane protein A (Fragment)	AQSVVDYLISK	48.61	1220.88	10.5344	10.2647
		Outer membrane protein A (Fragment)	AQSVVDYLISK	46.04	1222.97	9.82763	9.61541
		Outer membrane protein A (Fragment)	AQSVVDYLISK	52.5	1222.96	9.02374	8.7812
		Outer membrane protein A (Fragment)	AQSVVDYLISK	41.95	1222.93		9.98648
		Outer membrane protein A (Fragment)	AQSVVDYLISK	58.1	1222.99	8.90136
		Outer membrane protein A (Fragment)	AQSVVDYLISK	43.49	1220.9	14.8877
		Outer membrane protein A (Fragment)	AQSVVDYLISK	51.15	1222.95		10.6701
		Outer membrane protein A (Fragment)	GMGESNPVTGNTCDNVK	44.26	1796.17	10.3143	8.81214
		Outer membrane protein A (Fragment)	GMGESNPVTGNTCDNVK	42.65	1779.24	10.5176	4.68355
		Outer membrane protein A (Fragment)	GMGESNPVTGNTCDNVK	93.47	1780.18	12.2303	0.43098
		Outer membrane protein A (Fragment)	DHDTGVSPVFAGGVEYAITPEIATR	69.56	2601.98	14.4017	14.4488
		Outer membrane protein A (Fragment)	DHDTGVSPVFAGGVEYAITPEIATR	69.56	2598.16	13.2873	13.3533
		Outer membrane protein A (Fragment)	SDVLFNFNK	61.38	1083.82	14.2533	14.165
		Outer membrane protein A (Fragment)	AALIDCLAPDR	92.67	1214.93	12.6605	13.1369
		Outer membrane protein A (Fragment)	AALIDCLAPDR	92.67	1212.92	12.3704	12.8245
		Outer membrane protein A (Fragment)	AALIDCLAPDR	73.96	1211.89		12.4027
		Outer membrane protein A (Fragment)	LGYPITDDLDIYTR	87.42	1654.06	15.2488	14.4596
		Outer membrane protein A (Fragment)	LGYPITDDLDIYTR	64.61	1654.72	10.528	10.6362
		Outer membrane protein A (Fragment)	LGYPITDDLDIYTR	74.14	1655.31	11.1101	11.3438
		Outer membrane protein A (Fragment)	LGYPITDDLDIYTR	74.14	1655.22	10.2431	10.2744
		Outer membrane protein A (Fragment)	LGYPITDDLDIYTR	87.42	1654.78	14.719	15.1258
		Outer membrane protein A (Fragment)	LGYPITDDLDIYTR	50.59	1653.2	10.0238	10.151
		Outer membrane protein A (Fragment)	LGYPITDDLDIYTR	50.59	1655.24	10.0551	10.2122
		Outer membrane protein A (Fragment)	LGYPITDDLDIYTR	62.12	1651.19	13.5122
		Outer membrane protein A (Fragment)	RAQSVVDYLISK	52.93	1379.1	13.0801	13.0594
		Outer membrane protein A (Fragment)	RAQSVVDYLISK	52.93	1378.05	12.9469	12.9251
		Outer membrane protein A (Fragment)	AQSVVDYLISK	56.99	1219.91	12.2365	12.1268
		Outer membrane protein A (Fragment)	AQSVVDYLISK	56.99	1222.97	13.1988	13.117
		Outer membrane protein A (Fragment)	AQSVVDYLISK	46.04	1220.93	10.529	10.2547
		Outer membrane protein A (Fragment)	GMGESNPVTGNTCDNVK	40.9	1796.19	10.12	10.5351
		Outer membrane protein A (Fragment)	AALIDCLAPDR	88.69	1214.86	11.983	8.56518
		Outer membrane protein A (Fragment)	AALIDCLAPDR	88.69	1212.85	11.5116	8.08546
		Outer membrane protein A (Fragment)	AALIDCLAPDR	88.69	1212.35	9.45509	6.23641
		Outer membrane protein A (Fragment)	LGYPITDDLDIYTR	69.92	1655.2	13.3882	13.3283
		Outer membrane protein A (Fragment)	AQSVVDYLISK	48.52	1222.95	12.6974	12.6645
		Outer membrane protein A (Fragment)	AQSVVDYLISK	48.52	1220.89	12.1616	12.1625
		Outer membrane protein A (Fragment)	RAQSVVDYLISK	50.72	1379.02	11.5761	11.7822
		Outer membrane protein A (Fragment)	AQSVVDYLISK	48.52	1221.87		12.3996
102	OMPA_ECO57	Outer membrane protein A	IGSDAYNQGLSER	85.65	1410	6.65887	6.65703
		Outer membrane protein A	NHDTGVSPVFAGGVEYAITPEIATR	77.66	2601.67	10.2893	10.9306
		Outer membrane protein A	FGQGEAAPVVAPAPAPAPEVQTK	40.11	2232.61	11.1604	6.04715
		Outer membrane protein A	DGSVVVLGYTDR	60.38	1280.92	10.6578	6.24928
		Outer membrane protein A	IGSDAYNQGLSER	76.88	1409.99	11.233	11.348
		Outer membrane protein A	DGSVVVLGYTDR	60.38	1277.83	9.60124	5.03404
		Outer membrane protein A	DGSVVVLGYTDR	60.38	1280.9	10.4331
		Outer membrane protein A	IGSDAYNQGLSER	71.6	1409.92	9.64894	0
		Outer membrane protein A	IGSDAYNQGLSER	71.6	1408.93	9.96035
		Outer membrane protein A	NHDTGVSPVFAGGVEYAITPEIATR	53.4	2602.33	13.7204	13.2151
		Outer membrane protein A	NHDTGVSPVFAGGVEYAITPEIATR	53.4	2598.24	12.5253	12.3661
		Outer membrane protein A	IGSDAYNQGLSER	73.24	1409.97	15.9567	6.89813
		Outer membrane protein A	DGSVVVLGYTDR	45.1	1280.93	12.8402	12.8582
		Outer membrane protein A	DGSVVVLGYTDR	67.47	1280.93	14.9803	14.855
		Outer membrane protein A	DGSVVVLGYTDR	62.2	1280.94	10.2362	10.2674
		Outer membrane protein A	DGSVVVLGYTDR	80.76	1280	12.9967	12.9818
		Outer membrane protein A	DGSVVVLGYTDR	66.7	1280.94	11.1224	11.0328
		Outer membrane protein A	DGSVVVLGYTDR	67.28	1280.96	14.1758	14.0677
		Outer membrane protein A	DGSVVVLGYTDR	67.1	1280.96	8.83226	9.03488
		Outer membrane protein A	IGSDAYNQGLSER	58.49	1406.55	10.3841	9.82805
		Outer membrane protein A	DGSVVVLGYTDR	86.86	1281.94	11.9531	9.32008
		Outer membrane protein A	DGSVVVLGYTDR	67.04	1281.92	12.7827	10.1075
		Outer membrane protein A	DGSVVVLGYTDR	67.47	1278.39	14.7194	13.7529
		Outer membrane protein A	DGSVVVLGYTDR	53.82	1280.96	10.0893	9.92797
		Outer membrane protein A	IGSDAYNQGLSER	59.63	1407.48	12.3645	11.9668
		Outer membrane protein A	DGSVVVLGYTDR	66.53	1279.46	10.1336	9.98309
		Outer membrane protein A	DGSVVVLGYTDR	47.4	1280.96	8.94115	8.9124
		Outer membrane protein A	DGSVVVLGYTDR	62.2	1280.95	10.5111	10.499
		Outer membrane protein A	DGSVVVLGYTDR	50.28	1280.95	10.0075	9.85755
		Outer membrane protein A	FGQGEAAPVVAPAPAPAPEVQTK	49.49	2232.67	17.0051	15.915
		Outer membrane protein A	AQSVVDYLISKGIPADK	43.44	1804.45	9.25007	8.91332
		Outer membrane protein A	IGSDAYNQGLSER	58.49	1409.99	10.6772	10.2793
		Outer membrane protein A	DGSVVVLGYTDR	80.66	1280.95	11.8906	11.7347
		Outer membrane protein A	IGSDAYNQGLSER	65.84	1410.03	11.9375	8.91714
		Outer membrane protein A	DGSVVVLGYTDR	66.7	1278.44	10.2792	10.873
		Outer membrane protein A	DGSVVVLGYTDR	41.54	1280.97	8.62349	8.47418
		Outer membrane protein A	DGSVVVLGYTDR	53.72	1277.9	8.712	8.67792
		Outer membrane protein A	DGSVVVLGYTDR	49.68	1281.43	9.1899	9.95129
		Outer membrane protein A	IGSDAYNQGLSER	44.51	1410.51	9.36585	9.85735
		Outer membrane protein A	DGSVVVLGYTDR	67.04	1279.96	13.274	13.2035
		Outer membrane protein A	IGSDAYNQGLSER	75.39	1409	10.4134	10.4943
		Outer membrane protein A	IGSDAYNQGLSER	58.27	1410	9.92312	9.91021
		Outer membrane protein A	DGSVVVLGYTDR	53.72	1280.96	9.84881	9.59401
		Outer membrane protein A	IGSDAYNQGLSER	60.16	1407.97	11.5258	10.79
		Outer membrane protein A	IGSDAYNQGLSER	65.84	1408.04	11.8236	9.38956
		Outer membrane protein A	DGSVVVLGYTDR	51.44	1280.95	10.1002	9.95755
		Outer membrane protein A	DGSVVVLGYTDR	46.29	1277.91	8.45715	8.30139
		Outer membrane protein A	IGSDAYNQGLSER	75.39	1410.99	10.6881	8.69604
		Outer membrane protein A	DGSVVVLGYTDR	51.46	1280.94	11.8536	11.6657
		Outer membrane protein A	DGSVVVLGYTDR	47.78	1279.97	9.27678	9.25962
		Outer membrane protein A	DGSVVVLGYTDR	50.28	1277.94	9.00176	9.00774
		Outer membrane protein A	DGSVVVLGYTDR	70.51	1280.96	10.1787	10.2061
		Outer membrane protein A	IGSDAYNQGLSER	58.27	1408.06	9.75381	9.65259
		Outer membrane protein A	DGSVVVLGYTDR	67.28	1277.9	13.2134	13.039
		Outer membrane protein A	DGSVVVLGYTDR	80.76	1280.93	13.0424	12.5899
		Outer membrane protein A	IGSDAYNQGLSER	66.29	1410.01	12.6035	8.1148
		Outer membrane protein A	DGSVVVLGYTDR	47.78	1280.96	9.23308	9.16503
		Outer membrane protein A	DGSVVVLGYTDR	47.53	1280.96	10.0183	9.84535
		Outer membrane protein A	IGSDAYNQGLSER	73.24	1408.08	15.5683	6.64813
		Outer membrane protein A	IGSDAYNQGLSER	60.16	1409.98	10.6736	10.6354
		Outer membrane protein A	DGSVVVLGYTDR	46.53	1277.92	9.29438	9.23078
		Outer membrane protein A	AQSVVDYLISKGIPADK	43.44	1804.43	8.60241	8.4382
		Outer membrane protein A	DGSVVVLGYTDR	66.79	1280.94	11.6486	11.5898
		Outer membrane protein A	DGSVVVLGYTDR	47.4	1277.91	7.95704	8.06823
		Outer membrane protein A	IGSDAYNQGLSER	88.45	1409.98	10.3206	9.55121
		Outer membrane protein A	IGSDAYNQGLSER	70.43	1409.98	10.0966
		Outer membrane protein A	DGSVVVLGYTDR	53.88	1277.94	9.29668
		Outer membrane protein A	DGSVVVLGYTDR	43.3	1280.96		8.95981
		Outer membrane protein A	AQSVVDYLISKGIPADK	41.4	1801.52		8.32577
		Outer membrane protein A	DGSVVVLGYTDR	59.55	1280.95	10.1207
		Outer membrane protein A	IGSDAYNQGLSER	59.71	1407.08	10.3476
		Outer membrane protein A	AQGVQLTAK	47.51	915.242	9.61154	9.51971
		Outer membrane protein A	AQGVQLTAK	47.51	915.766	9.74722
		Outer membrane protein A	NHDTGVSPVFAGGVEYAITPEIATR	53.66	2600.99	10.9246	11.4207
		Outer membrane protein A	NHDTGVSPVFAGGVEYAITPEIATR	53.66	2600.76	11.2679	11.8107
		Outer membrane protein A	DGSVVVLGYTDR	75.57	1280.98	12.6044	13.2486
		Outer membrane protein A	IGSDAYNQGLSER	89.33	1409.02	13.2329	13.1414
		Outer membrane protein A	FGQGEAAPVVAPAPAPAPEVQTK	58.54	2232.68	15.6936	15.7695
		Outer membrane protein A	DGSVVVLGYTDR	67.31	1278.46	12.1963	12.2106
		Outer membrane protein A	IGSDAYNQGLSER	89.33	1409.53	13.6738	13.0969
		Outer membrane protein A	DGSVVVLGYTDR	42.48	1280.98		9.64824
		Outer membrane protein A	NHDTGVSPVFAGGVEYAITPEIATR	98.35	2601.15	12.3143	12.2859
		Outer membrane protein A	IGSDAYNQGLSER	77.21	1409.88	12.9705	3.39529
		Outer membrane protein A	FGQGEAAPVVAPAPAPAPEVQTK	51.2	2232.54	12.9203
103	OMPA_SALTI	Outer membrane protein A	DHDTGVSPVFAGGIEYAITPEIATR	42.37	2615.97	10.9355	11.213
104	OMPA_YERPE	Outer membrane protein A	AALIECLAPDR	66.89	1228.4	10.7766	10.5737
		Outer membrane protein A	AALIECLAPDR	66.89	1228.93	11.0647	10.9689
		Outer membrane protein A	AALIECLAPDR	66.89	1225.9	10.5846	10.1779
105	OMPC_ECO57	Outer membrane protein C	INLLDDNQFTR	41.7	1349.45	10.9453	10.238
		Outer membrane protein C	INLLDDNQFTR	73.24	1348.99	10.0412	10.1132
		Outer membrane protein C	INLLDDNQFTR	41.73	1348.99	8.85352	8.97692
		Outer membrane protein C	INLLDDNQFTR	64.36	1347.43	15.3798	13.972
		Outer membrane protein C	INLLDDNQFTR	56	1348.46	9.85916	9.90678
		Outer membrane protein C	INLLDDNQFTR	63.49	1347.99	10.3816	10.645
		Outer membrane protein C	INLLDDNQFTR	71.31	1348.98	12.828	13.1403
		Outer membrane protein C	INLLDDNQFTR	63.49	1347.99	10.5935	10.5837
		Outer membrane protein C	INLLDDNQFTR	67.11	1348.12	14.9253	14.9178
		Outer membrane protein C	INLLDDNQFTR	50.45	1348.47	9.17589	9.18792
		Outer membrane protein C	YDANNIYLAAQYTQTYNATR	69.74	2354.59	12.5645	12.6567
		Outer membrane protein C	INLLDDNQFTR	64.23	1348.99	10.7508	10.7735
		Outer membrane protein C	INLLDDNQFTR	45.9	1348.47	9.60013	9.72023
		Outer membrane protein C	INLLDDNQFTR	67.78	1348.99	9.88856	9.96523
		Outer membrane protein C	INLLDDNQFTR	56.05	1348.99	9.87392	9.94698
		Outer membrane protein C	INLLDDNQFTR	71.14	1349	11.5865	11.9687
		Outer membrane protein C	INLLDDNQFTR	50.85	1348.47	9.34586	9.3718
		Outer membrane protein C	YDANNIYLAAQYTQTYNATR	53.98	2354.62	10.8972	10.9554
		Outer membrane protein C	INLLDDNQFTR	69.03	1348.99	10.905	10.9683
		Outer membrane protein C	INLLDDNQFTR	41.26	1349	9.20797	9.30076
		Outer membrane protein C	INLLDDNQFTR	50.45	1349	9.04058	9.11703
		Outer membrane protein C	VGSLGWANK	62	931.736	10.248	6.69696
		Outer membrane protein C	INLLDDNQFTR	56.13	1348.99	9.66373	9.79222
		Outer membrane protein C	INLLDDNQFTR	67.05	1348	9.84723	9.66379
		Outer membrane protein C	INLLDDNQFTR	52.79	1349.99	9.41332	8.07351
		Outer membrane protein C	INLLDDNQFTR	56	1348.98	9.85009	9.99204
		Outer membrane protein C	INLLDDNQFTR	52.79	1345.99	8.95299	9.05449
		Outer membrane protein C	INLLDDNQFTR	69.03	1346.96	10.6566	10.8607
		Outer membrane protein C	INLLDDNQFTR	71.31	1345.94	11.16	11.3281
		Outer membrane protein C	INLLDDNQFTR	56.59	1347.98	10.664	10.7029
		Outer membrane protein C	INLLDDNQFTR	54.71	1348.99	10.1613	10.1777
		Outer membrane protein C	INLLDDNQFTR	67.11	1348.92		15.2462
		Outer membrane protein C	INLLDDNQFTR	63.49	1348.98		10.8236
		Outer membrane protein C	FQDVGSFDYGR	62.67	1290.87	13.6308	13.3923
		Outer membrane protein C	FQDVGSFDYGR	56.15	1290.89	10.5613	10.6598
		Outer membrane protein C	FQDVGSFDYGR	58.03	1290.9	9.98171	8.39461
		Outer membrane protein C	NTDFFGLVDGLNFAVQYQGK	40.76	2232.04	11.5068	11.2256
		Outer membrane protein C	FQDVGSFDYGR	41.82	1290.93	10.1158	10.0422
		Outer membrane protein C	NTDFFGLVDGLNFAVQYQGK	47.1	2233.6	11.4818	11.4965
		Outer membrane protein C	FQDVGSFDYGR	53.27	1288.94	10.064	10.2374
		Outer membrane protein C	FQDVGSFDYGR	55.07	1290.86	11.0096	11.053
		Outer membrane protein C	FQDVGSFDYGR	57.18	1290.85	15.2828	14.2924
		Outer membrane protein C	FQDVGSFDYGR	46.59	1290.88	10.4684	10.4165
		Outer membrane protein C	FQDVGSFDYGR	56.15	1289.9	10.3644	10.5217
		Outer membrane protein C	FQDVGSFDYGR	56.53	1291.4	9.82351	10.3782
		Outer membrane protein C	NTDFFGLVDGLNFAVQYQGK	65.06	2233.59	13.2748	13.1423
		Outer membrane protein C	NTDFFGLVDGLNFAVQYQGK	52.26	2232.58	11.2081	11.0559
		Outer membrane protein C	FQDVGSFDYGR	58.03	1287.42	11.6614	8.92221
		Outer membrane protein C	FQDVGSFDYGR	41.69	1290.41	10.2525	10.1654
		Outer membrane protein C	FQDVGSFDYGR	53.87	1289.42	9.44995	8.26536
		Outer membrane protein C	NTDFFGLVDGLNFAVQYQGK	40.74	2232.19	11.1318	10.9235
		Outer membrane protein C	FQDVGSFDYGR	49.36	1289.91	10.7126	10.687
		Outer membrane protein C	FQDVGSFDYGR	57.17	1288.96	13.3757	12.9373
		Outer membrane protein C	FQDVGSFDYGR	42.48	1289.94	10.3111	10.3343
		Outer membrane protein C	NTDFFGLVDGLNFAVQYQGK	40.74	2230.52	10.5052	10.5523
		Outer membrane protein C	FQDVGSFDYGR	49.36	1287.9	9.77681	9.81493
		Outer membrane protein C	FQDVGSFDYGR	41.82	1290.87	10.1532	10.2159
		Outer membrane protein C	FQDVGSFDYGR	50.52	1290.91	10.604
		Outer membrane protein C	NTDFFGLVDGLNFAVQYQGK	65.06	2229.67		11.4129
		Outer membrane protein C	INLLDDNQFTR	60.95	1348.99	9.91733	9.82317
		Outer membrane protein C	INLLDDNQFTR	60.95	1345.99	9.76098	10.0081
		Outer membrane protein C	INLLDDNQFTR	60.95	1349.02	12.2301	12.0993
		Outer membrane protein C	FQDVGSFDYGR	53.96	1290.92	12.369	12.5236
		Outer membrane protein C	FQDVGSFDYGR	53.91	1290.44	12.1365	9.78809
		Outer membrane protein C	FQDVGSFDYGR	53.91	1287.92	11.1778	9.47321
		Outer membrane protein C	FQDVGSFDYGR	53.91	1289.03	11.9672
		Outer membrane protein C	INLLDDNQFTR	99.14	1348.95	12.1405	12.118
		Outer membrane protein C	INLLDDNQFTR	57.53	1345.44	11.2464	10.1063
		Outer membrane protein C	FQDVGSFDYGR	50.03	1288.89	10.9689
		Outer membrane protein C	FQDVGSFDYGR	50.03	1290.81	11.3278
106	OMPC_ECOLI	Outer membrane protein C	TDAQNTAAYIGNGDR	58.43	1565.13	10.2666	10.5202
		Outer membrane protein C	RTDAQNTAAYIGNGDR	50.7	1723.26	8.79939	10.2645
		Outer membrane protein C	NGNPSGEGFTSGVTNNGR	47.35	1765.26	10.6445	10.6818
		Outer membrane protein C	TDAQNTAAYIGNGDR	58.43	1568.09	10.0556	8.55866
		Outer membrane protein C	NGNPSGEGFTSGVTNNGR	47.35	1764.23	11.2872	10.6397
		Outer membrane protein C	RTDAQNTAAYIGNGDR	50.7	1721.28	8.13989	9.77704
		Outer membrane protein C	NGNPSGEGFTSGVTNNGR	45.28	1764.35	10.5893	-0.0145697
		Outer membrane protein C	TDAQNTAAYIGNGDR	61.62	1567.06	11.2109	4.92531
		Outer membrane protein C	NGNPSGEGFTSGVTNNGR	64.79	1765.08	9.95905	0.118311
		Outer membrane protein C	TDAQNTAAYIGNGDR	61.62	1564.96	9.67663
107	OMPC_SALTI	Outer membrane protein C	INLLDKNDFTR	41.56	1348.99	8.68987	8.85802
		Outer membrane protein C	INLLDKNDFTR	41.56	1347.94	8.78541	8.96131
108	OMPF_ECOLI	Outer membrane protein F	YADVGSFDYGR	43.84	1249.85	12.1396	9.61796
		Outer membrane protein F	YDANNIYLAANYGETR	70.57	1848.29	10.8135	10.8928
		Outer membrane protein F	YDANNIYLAANYGETR	59.13	1844.3	9.81445	9.82448
		Outer membrane protein F	YDANNIYLAANYGETR	70.57	1847.25	10.2514
109	OMPT_ECO57	Protease 7	NGAGIENYNFITTAGLK	52.54	1780.23	8.63155	9.27839
		Protease 7	NGAGIENYNFITTAGLK	52.54	1783.24	8.88389	9.65133
		Protease 7	YEDFELGGTFK	73.02	1305.92	12.9358	12.8989
		Protease 7	NGAGIENYNFITTAGLK	96.07	1783.28	13.0286	13.207
		Protease 7	MPYIGLTGSYR	54.03	1257.93	10.6026	10.7242
		Protease 7	YEDFELGGTFK	58.71	1303.92	9.45081	9.74895
		Protease 7	HPDTQLNYANEFDLNIK	48.48	2032.46	11.8937	11.8766
		Protease 7	YEDFELGGTFK	73.02	1302.97	11.8713	11.8318
		Protease 7	MPYIGLTGSYR	42.04	1273.92	11.5837	9.90524
		Protease 7	NGAGIENYNFITTAGLK	96.07	1780.31	12.4482	12.7382
		Protease 7	GWLLNEPNYR	42.48	1261.41	13.1265	12.859
		Protease 7	GGSYIYSSEEGFR	41.84	1452	10.5828	8.53864
		Protease 7	YEDFELGGTFK	66.42	1305.47	8.68333	12.6898
		Protease 7	MPYIGLTGSYR	42.04	1270.92	10.414	9.24905
		Protease 7	LGLMAGYQESR	56	1240.91	10.9808	7.58188
		Protease 7	YEDFELGGTFK	73.02	1304.01	12.6165	12.5675
		Protease 7	YEDFELGGTFK	58.81	1305.95	10.0398	10.1515
		Protease 7	LGLMAGYQESR	48.01	1240.94	9.48331	5.17861
		Protease 7	LGLMAGYQESR	48.01	1239.91	9.29491
110	OMPT_ECOLI	Protease 7	VYVEGAWNR	42.42	1093.78	9.83737
		Protease 7	VYVEGAWNR	49.38	1094.8	12.6801	7.7278
		Protease 7	VYVEGAWNR	47.65	1090.29	9.12659	8.95889
		Protease 7	VYVEGAWNR	49.38	1091.8	12.3938	9.45512
		Protease 7	VYVEGAWNR	47.65	1093.81		9.77112
		Protease 7	VYVEGAWNR	46	1093.87	10.3553	11.5485
		Protease 7	VYVEGAWNR	46	1093.85	9.51852	9.83614
111	OMPW_ECOLI	Outer membrane protein W	DSWGAAGQVGVDYLINR	78.68	1821.24	10.1335	9.60942
		Outer membrane protein W	DSWGAAGQVGVDYLINR	94.55	1821.24	11.078	11.5261
		Outer membrane protein W	DSWGAAGQVGVDYLINR	82.01	1821.21	10.5668	9.99514
		Outer membrane protein W	DSWGAAGQVGVDYLINR	94.55	1817.69	10.827	10.5411
		Outer membrane protein W	DSWGAAGQVGVDYLINR	97.44	1821.23	10.508	9.99727
		Outer membrane protein W	DSWGAAGQVGVDYLINR	65.75	1821.14	10.2883	9.81047
		Outer membrane protein W	DSWGAAGQVGVDYLINR	63.02	1821.12	10.5228	9.57145
		Outer membrane protein W	DSWGAAGQVGVDYLINR	40.76	1821.16	9.8787	9.46547
		Outer membrane protein W	DSWGAAGQVGVDYLINR	78.61	1821.24		11.5017
		Outer membrane protein W	EAGLSDLSLK	61.14	1033.26	14.1188	7.57064
		Outer membrane protein W	EAGLSDLSLK	61.14	1031.25	13.8932	7.66169
		Outer membrane protein W	EAGLSDLSLK	49.31	1032.26	9.62135	7.26393
112	OMPX_ECO57	Outer membrane protein X	SVDVGTWIAGVGYR	58.71	1480.13	7.86438	9.07417
		Outer membrane protein X	SVDVGTWIAGVGYRF	63.91	1625.58	9.80652	9.53465
		Outer membrane protein X	SVDVGTWIAGVGYRF	77.21	1625.62	10.3955	9.96768
		Outer membrane protein X	SVDVGTWIAGVGYR	54.39	1479.51	9.1056	9.21106
		Outer membrane protein X	FQTTEYPTYK	48.62	1276.85	10.9666	10.8641
		Outer membrane protein X	YRYEEDNSPLGVIGSFTYTEK	53.9	2468.6	9.39292	9.0345
		Outer membrane protein X	SVDVGTWIAGVGYR	51.78	1480.02	9.99977	10.1242
		Outer membrane protein X	SVDVGTWIAGVGYR	51.06	1480.06	9.04995	8.85257
		Outer membrane protein X	INDWASIYGVVGVGYGK	58.28	1798.72	10.8313	11.3964
		Outer membrane protein X	SVDVGTWIAGVGYR	74.63	1479.96	15.4994	15.4745
		Outer membrane protein X	YEEDNSPLGVIGSFTYTEK	58.7	2150.55	11.1525	13.58
		Outer membrane protein X	SVDVGTWIAGVGYRF	78.38	1627.09	10.8798	10.6916
		Outer membrane protein X	NQYYGITAGPAYR	45.46	1473.97	9.97601	10.2147
		Outer membrane protein X	SVDVGTWIAGVGYR	78.3	1480.06	10.8152	10.5901
		Outer membrane protein X	NQYYGITAGPAYR	58.52	1473.96	11.0706	11.1866
		Outer membrane protein X	INDWASIYGVVGVGYGK	73.57	1798.24	11.2745	11.42
		Outer membrane protein X	SVDVGTWIAGVGYRF	61.33	1627.1	9.66399	9.60794
		Outer membrane protein X	SVDVGTWIAGVGYR	72.5	1480.03	10.8071	10.5759
		Outer membrane protein X	FQTTEYPTYK	51.93	1277.85	9.05086	9.58795
		Outer membrane protein X	FQTTEYPTYK	41.6	1277.9	11.1412	11.2787
		Outer membrane protein X	FQTTEYPTYK	42.66	1276.86	10.9606	7.68854
		Outer membrane protein X	YRYEEDNSPLGVIGSFTYTEK	50.43	2468.59	9.72674	10.1534
		Outer membrane protein X	SVDVGTWIAGVGYRF	43.2	1627.1	8.84623	9.05402
		Outer membrane protein X	YRYEEDNSPLGVIGSFTYTEK	65.57	2468.58	10.2982	11.0226
		Outer membrane protein X	NQYYGITAGPAYR	55.31	1473.96	11.2665	11.6163
		Outer membrane protein X	SVDVGTWIAGVGYR	67.36	1480.06	9.86003	10.2429
		Outer membrane protein X	INDWASIYGVVGVGYGK	72.03	1798.24	9.99643	9.36748
		Outer membrane protein X	SVDVGTWIAGVGYR	75.89	1480.06	9.32868	9.1542
		Outer membrane protein X	YRYEEDNSPLGVIGSFTYTEK	55.52	2468.65	11.5066	11.8551
		Outer membrane protein X	SVDVGTWIAGVGYRF	65.64	1627.11	9.37018	8.64013
		Outer membrane protein X	INDWASIYGVVGVGYGK	96.45	1798.26	13.6045	13.3153
		Outer membrane protein X	SVDVGTWIAGVGYR	68.17	1479.51	9.47036	8.94128
		Outer membrane protein X	SVDVGTWIAGVGYR	47.98	1479.51	8.81027	8.09
		Outer membrane protein X	SVDVGTWIAGVGYRF	79.16	1627.6	14.66	13.5209
		Outer membrane protein X	NQYYGITAGPAYR	58.52	1472.47	11.1119	11.071
		Outer membrane protein X	INDWASIYGVVGVGYGK	108.12	1798.24	13.6544	13.0043
		Outer membrane protein X	NQYYGITAGPAYR	54.26	1473.99	9.90756	10.1467
		Outer membrane protein X	FQTTEYPTYK	51.61	1277.86	9.13017	9.63763
		Outer membrane protein X	SVDVGTWIAGVGYR	58.61	1480.06	9.25581	9.32014
		Outer membrane protein X	SVDVGTWIAGVGYRF	52.97	1628.08	9.45831	7.84249
		Outer membrane protein X	SVDVGTWIAGVGYRF	43.2	1627.06	8.79692	8.81996
		Outer membrane protein X	FQTTEYPTYK	52.37	1278.37	8.42378	9.71796
		Outer membrane protein X	INDWASIYGVVGVGYGK	42.37	1797.2	10.4717	9.60227
		Outer membrane protein X	INDWASIYGVVGVGYGK	111.78	1798.24	12.6903	12.5212
		Outer membrane protein X	SVDVGTWIAGVGYR	84.28	1480.04	10.0804	10.4309
		Outer membrane protein X	INDWASIYGVVGVGYGK	55.71	1798.26	10.841	10.3287
		Outer membrane protein X	NQYYGITAGPAYR	55.31	1472	10.5637	10.7554
		Outer membrane protein X	INDWASIYGVVGVGYGK	88.93	1797.16	11.3811	11.3561
		Outer membrane protein X	SVDVGTWIAGVGYRF	58.17	1624.07	9.53184	8.77552
		Outer membrane protein X	YRYEEDNSPLGVIGSFTYTEK	55.52	2463.62	14.1025	14.1947
		Outer membrane protein X	SVDVGTWIAGVGYR	79.65	1479.52	10.4992	10.5
		Outer membrane protein X	INDWASIYGVVGVGYGK	89.28	1798.28	13.786	12.6395
		Outer membrane protein X	SVDVGTWIAGVGYRF	43.2	1625.05	8.70058	8.98916
		Outer membrane protein X	INDWASIYGVVGVGYGK	99.35	1798.28	13.3421	12.8475
		Outer membrane protein X	SVDVGTWIAGVGYRF	65.64	1622.55	7.62868	8.38174
		Outer membrane protein X	INDWASIYGVVGVGYGK	52.28	1797.23	10.4817	9.88045
		Outer membrane protein X	SVDVGTWIAGVGYR	54.16	1480.55	8.4531	9.44457
		Outer membrane protein X	FQTTEYPTYK	56.33	1277.84	10.0066	10.2919
		Outer membrane protein X	FQTTEYPTYK	44.41	1278.35	8.66916	9.76057
		Outer membrane protein X	INDWASIYGVVGVGYGK	59.83	1799.22	11.4609	9.58552
		Outer membrane protein X	YRYEEDNSPLGVIGSFTYTEK	57.89	2468.56	10.9509	11.1725
		Outer membrane protein X	INDWASIYGVVGVGYGK	82.15	1798.25	11.9289	11.4138
		Outer membrane protein X	INDWASIYGVVGVGYGK	52.74	1799.24	11.1927	9.51145
		Outer membrane protein X	INDWASIYGVVGVGYGK	93.65	1798.19	12.2007	12.3472
		Outer membrane protein X	YRYEEDNSPLGVIGSFTYTEK	45.11	2468.64	9.91859	10.0298
		Outer membrane protein X	NQYYGITAGPAYR	48.04	1474.47	9.63255	10.1524
		Outer membrane protein X	INDWASIYGVVGVGYGK	49.31	1798.73	11.0252	10.2723
		Outer membrane protein X	INDWASIYGVVGVGYGK	96.55	1798.26	13.8102	13.0731
		Outer membrane protein X	INDWASIYGVVGVGYGK	59.68	1798.21	10.7584	10.0799
		Outer membrane protein X	SVDVGTWIAGVGYR	45.6	1480.52	9.0023	9.36078
		Outer membrane protein X	SVDVGTWIAGVGYRF	77.21	1627.11	10.3284	9.65653
		Outer membrane protein X	FQTTEYPTYK	43.73	1277.86	11.0651	8.85669
		Outer membrane protein X	FQTTEYPTYK	40.9	1277.86	10.7708	10.8772
		Outer membrane protein X	SVDVGTWIAGVGYRF	58.32	1628.06	7.84005	9.6012
		Outer membrane protein X	INDWASIYGVVGVGYGK	88.93	1797.19	11.168	11.5928
		Outer membrane protein X	INDWASIYGVVGVGYGK	67.67	1799.21	8.67008	10.1891
		Outer membrane protein X	YRYEEDNSPLGVIGSFTYTEK	48.41	2468.64	10.7029	11.0886
		Outer membrane protein X	FQTTEYPTYK	52.37	1276.87	9.05148	9.55481
		Outer membrane protein X	TASSGDYNKNQYYGITAGPAYR	73.76	2397.05	12.8558	6.74152
		Outer membrane protein X	INDWASIYGVVGVGYGK	42.37	1797.19	10.2472	9.63913
		Outer membrane protein X	FQTTEYPTYK	43.77	1277.85	9.58137	9.73936
		Outer membrane protein X	SVDVGTWIAGVGYRF	61.39	1624.09	9.97333	9.5324
		Outer membrane protein X	INDWASIYGVVGVGYGK	72.03	1798.31	9.90203	9.19643
		Outer membrane protein X	SVDVGTWIAGVGYR	71.11	1480.02	10.6	10.1917
		Outer membrane protein X	FQTTEYPTYK	44.05	1277.84	11.017	10.498
		Outer membrane protein X	NQYYGITAGPAYR	66.61	1474	9.73411	10.0193
		Outer membrane protein X	INDWASIYGVVGVGYGK	104.4	1798.23	11.5749	11.1705
		Outer membrane protein X	NQYYGITAGPAYR	42.15	1473.97	9.73136	10.162
		Outer membrane protein X	SVDVGTWIAGVGYR	63.46	1480.52	10.6959	9.72797
		Outer membrane protein X	NQYYGITAGPAYR	46.61	1473.96	9.19408	9.62735
		Outer membrane protein X	FQTTEYPTYK	44.41	1277.85	9.26729	9.70688
		Outer membrane protein X	INDWASIYGVVGVGYGK	49.74	1798.27	10.3019	9.4799
		Outer membrane protein X	SVDVGTWIAGVGYR	69.62	1479.5	10.6945	10.554
		Outer membrane protein X	YEEDNSPLGVIGSFTYTEK	84.76	2150.53	14.5626	12.819
		Outer membrane protein X	YRYEEDNSPLGVIGSFTYTEK	45.49	2468.57	9.81542	10.494
		Outer membrane protein X	NQYYGITAGPAYR	47.08	1472.02	9.14176	8.95873
		Outer membrane protein X	SVDVGTWIAGVGYR	68.76	1479.99	11.0143	10.899
		Outer membrane protein X	YRYEEDNSPLGVIGSFTYTEK	63.33	2468.58	11.0147	11.1068
		Outer membrane protein X	FQTTEYPTYK	41.39	1277.84	10.0856	10.3709
		Outer membrane protein X	INDWASIYGVVGVGYGK	99.35	1798.22	13.7074	13.1139
		Outer membrane protein X	INDWASIYGVVGVGYGK	68.21	1799.22	10.9558	9.07931
		Outer membrane protein X	INDWASIYGVVGVGYGK	108.12	1794.23	12.7024	7.59268
		Outer membrane protein X	INDWASIYGVVGVGYGK	111.78	1797.24	12.9415	12.3412
		Outer membrane protein X	NQYYGITAGPAYR	47.08	1473.98	9.47104	9.95418
		Outer membrane protein X	NQYYGITAGPAYR	54.91	1474.48	10.5429	10.9317
		Outer membrane protein X	INDWASIYGVVGVGYGK	104.4	1798.22	11.6843	11.1236
		Outer membrane protein X	SVDVGTWIAGVGYR	63.3	1480.06	9.11956	9.09764
		Outer membrane protein X	YRYEEDNSPLGVIGSFTYTEK	64.28	2468.64	11.0773	11.3441
		Outer membrane protein X	INDWASIYGVVGVGYGK	89.97	1798.25	12.9724	10.5708
		Outer membrane protein X	NQYYGITAGPAYR	56.87	1472.49	10.9484	11.1949
		Outer membrane protein X	YRYEEDNSPLGVIGSFTYTEK	81.47	2468.56	10.439	11.0982
		Outer membrane protein X	FQTTEYPTYK	41.6	1276.38	10.3003	11.3817
		Outer membrane protein X	INDWASIYGVVGVGYGK	89.28	1797.79	13.6944	12.8248
		Outer membrane protein X	INDWASIYGVVGVGYGK	89.28	1794.19	12.3672	11.2065
		Outer membrane protein X	NQYYGITAGPAYR	58.58	1474.03	4.46697	8.36503
		Outer membrane protein X	INDWASIYGVVGVGYGK	68.21	1794.14	9.46196	9.07846
		Outer membrane protein X	YRYEEDNSPLGVIGSFTYTEK	43.04	2468.62	9.7738	10.2393
		Outer membrane protein X	SVDVGTWIAGVGYR	67.36	1477.97	9.64096	9.841
		Outer membrane protein X	INDWASIYGVVGVGYGK	73.41	1794.1	10.2424	9.39383
		Outer membrane protein X	FQTTEYPTYK	42.66	1276.78	10.8648	8.04797
		Outer membrane protein X	FQTTEYPTYK	48.62	1276.9	10.7898	10.9386
		Outer membrane protein X	YRYEEDNSPLGVIGSFTYTEK	55.52	2468.22	14.4848	14.9211
		Outer membrane protein X	INDWASIYGVVGVGYGK	96.55	1795.12	13.0768	12.4524
		Outer membrane protein X	INDWASIYGVVGVGYGK	49	1798.3	10.0813	9.35244
		Outer membrane protein X	SVDVGTWIAGVGYR	49.5	1479.97	9.21381	9.61386
		Outer membrane protein X	YRYEEDNSPLGVIGSFTYTEK	59.83	2468.62	10.2109	10.5205
		Outer membrane protein X	SVDVGTWIAGVGYR	49.5	1480.01	9.28461	9.65657
		Outer membrane protein X	NQYYGITAGPAYR	54.26	1474.02	9.90526	10.2393
		Outer membrane protein X	NQYYGITAGPAYR	58.53	1474.01	11.1654	11.1321
		Outer membrane protein X	YRYEEDNSPLGVIGSFTYTEK	47.47	2468.61	9.80974	10.144
		Outer membrane protein X	YRYEEDNSPLGVIGSFTYTEK	53.85	2468.61	9.97379	9.97311
		Outer membrane protein X	INDWASIYGVVGVGYGK	99.35	1797.19	13.5091	12.8801
		Outer membrane protein X	SVDVGTWIAGVGYR	40.14	1478.95	8.83217	8.27962
		Outer membrane protein X	INDWASIYGVVGVGYGK	111.78	1794.18	11.4666	11.0941
		Outer membrane protein X	INDWASIYGVVGVGYGK	55.71	1794.12	9.26753	8.68181
		Outer membrane protein X	INDWASIYGVVGVGYGK	93.65	1798.32	12.0514	11.8906
		Outer membrane protein X	FQTTEYPTYK	51.93	1274.86	8.81826	8.7966
		Outer membrane protein X	SVDVGTWIAGVGYRF	66.76	1627.03	11.4091	11.0248
		Outer membrane protein X	SVDVGTWIAGVGYRF	83.28	1624.86	13.6383	13.6298
		Outer membrane protein X	SVDVGTWIAGVGYR	44.02	1480.01	9.6098	8.99492
		Outer membrane protein X	INDWASIYGVVGVGYGK	54.12	1798.25	11.008	10.7582
		Outer membrane protein X	SVDVGTWIAGVGYRF	63.91	1627.08	9.90511	9.56639
		Outer membrane protein X	FQTTEYPTYK	42.66	1275.85	10.6838
		Outer membrane protein X	SVDVGTWIAGVGYR	63.32	1480.01	9.79067
		Outer membrane protein X	SVDVGTWIAGVGYR	73.23	1480.08	11.4457
		Outer membrane protein X	SVDVGTWIAGVGYRF	83.28	1627.12		14.4173
		Outer membrane protein X	FQTTEYPTYK	48.62	1277.87		11.0369
		Outer membrane protein X	INDWASIYGVVGVGYGK	67.53	1796.2		11.8116
		Outer membrane protein X	INDWASIYGVVGVGYGK	49.89	1796.21		10.8567
		Outer membrane protein X	INDWASIYGVVGVGYGK	73.41	1797.29	11.6955
		Outer membrane protein X	INDWASIYGVVGVGYGK	73.57	1798.17	11.2583
		Outer membrane protein X	SVDVGTWIAGVGYRF	51.26	1627.13		10.0625
		Outer membrane protein X	SVDVGTWIAGVGYR	58.61	1478.98	9.1784
		Outer membrane protein X	INDWASIYGVVGVGYGK	111.78	1798.22		12.4689
		Outer membrane protein X	NQYYGITAGPAYR	66.61	1471.03		8.98954
		Outer membrane protein X	INDWASIYGVVGVGYGK	96.45	1794.14		11.8341
		Outer membrane protein X	TASSGDYNKNQYYGITAGPAYR	73.76	2394.23	12.8465
		Outer membrane protein X	INDWASIYGVVGVGYGK	49.89	1798.24		10.9664
		Outer membrane protein X	INDWASIYGVVGVGYGK	59.68	1798.28	10.6732
		Outer membrane protein X	YRYEEDNSPLGVIGSFTYTEK	45.91	2468.6	10.1624
		Outer membrane protein X	INDWASIYGVVGVGYGK	46.78	1798.25		10.5027
		Outer membrane protein X	SVDVGTWIAGVGYRF	63.54	1626.12		10.5452
		Outer membrane protein X	SVDVGTWIAGVGYR	40.14	1480.09	9.03161
		Outer membrane protein X	INDWASIYGVVGVGYGK	85	1798.23	13.1553
113	PA1_ECO57	Phospholipase A1	GILGPNSVLGASYTQK	79.34	1605.24	10.6704	10.7144
		Phospholipase A1	GILGPNSVLGASYTQK	79.34	1604.19	7.64541	8.66218
		Phospholipase A1	GILGPNSVLGASYTQK	79.34	1602.15		9.72893
		Phospholipase A1	EAIASYDWAENAR	53.48	1495.59	9.7691	9.90082
		Phospholipase A1	IGYHLGDAVLSAK	59.38	1344.1	10.2042	10.9818
		Phospholipase A1	EAIASYDWAENAR	53.48	1496.05	9.80358	10.2263
		Phospholipase A1	SWWQLSNSEESSPFR	72.45	1840.24	9.33553	9.63874
		Phospholipase A1	IGYHLGDAVLSAK	59.38	1342.56	9.96572	10.3339
		Phospholipase A1	EAIASYDWAENAR	46.59	1494.07	9.53243	9.7819
		Phospholipase A1	SWWQLSNSEESSPFR	72.45	1836.44	9.111
114	PAL_ECO57	Peptidoglycan-associated lipoprotein	LQMQQLQQNNIVYFDLDKYDIR	55.68	2801.88	9.93607	10.3855
		Peptidoglycan-associated lipoprotein	GVSADQISIVSYGK	46.33	1423.97	9.89212	7.60521
		Peptidoglycan-associated lipoprotein	GVSADQISIVSYGK	61.17	1424.98	11.8462	6.96883
		Peptidoglycan-associated lipoprotein	GTPEYNISLGER	54.15	1335.88	11.2126
115	PFLB_ECOLI	Formate acetyltransferase 1	VALYGIDYLMK	71.42	1301.96	10.5904	10.6379
		Formate acetyltransferase 1	TSTFLDVYIER	60.23	1343.96	10.6234	10.6571
		Formate acetyltransferase 1	DAIPTQSVLTITSNVVYGK	67.23	2006.44	10.7321	10.7065
		Formate acetyltransferase 1	LAQFTSLQADLENGVNLEQTIR	58.69	2460.77	10.4649	9.57551
		Formate acetyltransferase 1	GDWQNEVNVR	42.6	1216.84	10.0541	6.85131
		Formate acetyltransferase 1	TSTFLDVYIER	60.23	1342.44	8.86336	10.2513
		Formate acetyltransferase 1	IVGLQTEAPLK	66.78	1168.91	10.4002	5.13699
		Formate acetyltransferase 1	TMLYAINGGVDEK	52.58	1425.99	9.39826	4.30182
		Formate acetyltransferase 1	LATAWEGFTK	48.6	1120.81	10.7182	0.106776
		Formate acetyltransferase 1	LATAWEGFTK	48.6	1123.8	11.7345	1.14617
		Formate acetyltransferase 1	TSTFLDVYIER	60.23	1341.98	10.2798	10.3383
		Formate acetyltransferase 1	TMLYAINGGVDEK	52.58	1423.87	8.69106	4.01687
		Formate acetyltransferase 1	VALYGIDYLMK	57.93	1299.97		10.4904
		Formate acetyltransferase 1	IVGLQTEAPLK	66.78	1165.83	9.90019
		Formate acetyltransferase 1	TMLYAINGGVDEK	52.58	1426.96	9.9309
		Formate acetyltransferase 1	VALYGIDYLMK	48.15	1300.97		9.85482
		Formate acetyltransferase 1	TMACGIAGLSVAADSLSAIK	40.21	1952.36	8.61867	8.93299
		Formate acetyltransferase 1	SGVLTGLPDAYGR	73.78	1303.88	11.5009	2.77315
		Formate acetyltransferase 1	SGVLTGLPDAYGR	73.78	1305.92	11.7353
		Formate acetyltransferase 1	GAVASLTSVAK	44.66	1001.73	9.25638	7.30076
		Formate acetyltransferase 1	GAVASLTSVAK	44.66	1003.78	9.89103	7.38767
		Formate acetyltransferase 1	GAVASLTSVAK	44.66	1004.78	10.3955	8.63241
		Formate acetyltransferase 1	YSYEASLMALHDR	41.92	1572.07	9.95622	5.70172
		Formate acetyltransferase 1	TSTFLDVYIER	46.71	1343.95	9.48189	9.58863
		Formate acetyltransferase 1	TSTFLDVYIER	46.23	1343.98		9.97955
		Formate acetyltransferase 1	THNQGVFDVYTPDILR	53.19	1875.89	9.06954	9.69659
		Formate acetyltransferase 1	THNQGVFDVYTPDILR	53.19	1875.31	8.32685	9.12615
116	PFLB_STAA3	Formate acetyltransferase	VDDIAVDLVER	80.79	1243.89	11.5611	5.92084
		Formate acetyltransferase	VDDIAVDLVER	80.79	1242.87	10.7807	0.106776
		Formate acetyltransferase	VDDIAVDLVER	75.71	1243.94	9.66479	11.1061
117	PPIC_ECO57	Peptidyl-prolyl cis-trans isomerase C	LALDLLEQIK	61.36	1155.88	8.6144	9.36089
		Peptidyl-prolyl cis-trans isomerase C	LALDLLEQIK	61.36	1153.83	8.61441	9.37294
118	PROQ_ECO24	RNA chaperone ProQ	IGIFQDLVDR	46.61	1175.87	9.90277	10.5983
		RNA chaperone ProQ	IGIFQDLVDR	46.61	1174.81	9.25239
119	PT1_ECOLI	Phosphoenolpyruvate-protein phosphotransferase	MISGILASPGIAFGK	50.51	1478.03	9.82233
		Phosphoenolpyruvate-protein phosphotransferase	AVAEACGSQAVIVR	102.94	1430.98	8.318	7.75943
		Phosphoenolpyruvate-protein phosphotransferase	AVAEACGSQAVIVR	102.94	1427.99	7.93095	7.5108
		Phosphoenolpyruvate-protein phosphotransferase	DALPTEEEQFAAYK	51.88	1610.01	8.7973	3.00649
		Phosphoenolpyruvate-protein phosphotransferase	DALPTEEEQFAAYK	51.88	1612.05	9.03463	2.57373
		Phosphoenolpyruvate-protein phosphotransferase	VLGFITDAGGR	43.23	1105.82	10.3886	0.106776
120	PT1_SALTI	Phosphoenolpyruvate-protein phosphotransferase	ISADKVDQEVER	63.01	1389.45	8.39124	6.14921
121	PTFAH_ECO57	Multiphosphoryl transfer protein	FTAQGADAEQALK	52.83	1348.93	8.58963	1.19356
		Multiphosphoryl transfer protein	FTAQGADAEQALK	52.83	1349.94	8.77182
122	PTNAB_ECO57	PTS system mannose-specific EIIAB component	IIVVSDEVAADTVR	49.35	1484.59	9.0289	9.55338
		PTS system mannose-specific EIIAB component	IIVVSDEVAADTVR	49.35	1486.16	9.84647	10.1053
		PTS system mannose-specific EIIAB component	IIVVSDEVAADTVR	49.35	1487.18	9.84373
123	PUR7_CITK8	Phosphoribosylaminoimidazole-succinocarboxamide synthase	TVYSTENPDLLVLEFR	136.98	1896.39	10.9116	10.8453
		Phosphoribosylaminoimidazole-succinocarboxamide synthase	GEVVLGDEFSPDGSR	66.13	1564.12	10.207	10.7822
124	PUR7_ECO24	Phosphoribosylaminoimidazole-succinocarboxamide synthase	LLSDTECLVK	62.16	1177.9	10.7448	10.506
125	PUR7_SODGM	Phosphoribosylaminoimidazole-succinocarboxamide synthase	IFDDAGLILVDFK	60.4	1466.11	9.32236	9.18263
		Phosphoribosylaminoimidazole-succinocarboxamide synthase	IFDDAGLILVDFK	60.4	1464.55	9.38535	9.43162
		Phosphoribosylaminoimidazole-succinocarboxamide synthase	IFDDAGLILVDFK	60.4	1466.57	9.30753	7.74262
126	PUR8_ECOL6	Adenylosuccinate lyase	GIFSEYGLLK	41.31	1126.85	9.21012	9.27743
127	PUR9_CITK8	Bifunctional purine biosynthesis protein PurH	AGIVEFAQALSAR	63.33	1332.46	9.40587	9.23945
128	PURA_CITK8	Adenylosuccinate synthetase	RIEELTGVPIDIISTGPDR	42.19	2082.5	11.274	9.81873
		Adenylosuccinate synthetase	RIEELTGVPIDIISTGPDR	42.19	2081.59	10.3486	9.83771
		Adenylosuccinate synthetase	SGLPQAALNYIK	44.6	1274.95	10.4426	10.4766
		Adenylosuccinate synthetase	SGLPQAALNYIK	44.6	1271.92	9.68563	9.94791
		Adenylosuccinate synthetase	YVDYVLGIIK	47.38	1182.93	10.3941	10.1504
		Adenylosuccinate synthetase	YVDYVLGIIK	40.57	1179.94	10.0401	10.5618
		Adenylosuccinate synthetase	YVDYVLGIIK	47.38	1179.89	9.79925	8.84486
		Adenylosuccinate synthetase	LLLSEACPLILDYHVALDNAR	53.88	2397.72	10.6031	9.4832
129	PURA_ECO24	Adenylosuccinate synthetase	TGWLDTVAVR	49.29	1117.83	10.5116	10.1654
		Adenylosuccinate synthetase	TGWLDTVAVR	49.29	1115.81	10.3902	9.62358
		Adenylosuccinate synthetase	VGDLFDKETFAEK	47.91	1499.14	8.88417	9.1524
		Adenylosuccinate synthetase	VGDLFDKETFAEK	47.91	1498.11	8.41179	8.68395
		Adenylosuccinate synthetase	VGDLFDKETFAEK	47.91	1497.08		8.59473
		Adenylosuccinate synthetase	VGDLFDKETFAEK	44.76	1496.18	8.84878	9.34483
		Adenylosuccinate synthetase	VGDLFDKETFAEK	44.76	1499.17	9.12982	9.68046
		Adenylosuccinate synthetase	VGDLFDKETFAEK	44.76	1498.68	8.60023	8.80457
130	PURA1_PSEHT	Adenylosuccinate synthetase 1	AVQINSISGFCLTK	59.55	1538.09	9.69497	9.79883
131	PURA2_PHOLL	Adenylosuccinate synthetase 2	TVLHLIPSGILR	42.94	1319.11	9.3106	9.89969
		Adenylosuccinate synthetase 2	IVDLLTER	41.86	959.207	10.3381	6.45122
		Adenylosuccinate synthetase 2	IVDLLTER	41.86	957.195	8.85018	7.30981
132	RBFA_CITK8	Ribosome-binding factor A	ALQEASGFIR	46.42	1091.78	11.3578	6.88736
		Ribosome-binding factor A	VYVTFLNDKDEDAVK	64.65	1756.76	11.0935	8.49845
133	RBFA_PECCP	Ribosome-binding factor A	EIAIIIQR	53.75	955.744	9.63141	7.12293
134	RBSB_ECOLI	Ribose import binding protein RbsB	FNVLASQPADFDR	63.74	1480.09	10.0195	9.74871
		Ribose import binding protein RbsB	FNVLASQPADFDR	53.72	1480.1	9.92525
		Ribose import binding protein RbsB	LAATIAQLPDQIGAK	73.22	1509.61	9.80567	10.0492
		Ribose import binding protein RbsB	VIELQGIAGTSAAR	67.34	1386.07	10.295	10.5535
		Ribose import binding protein RbsB	VIELQGIAGTSAAR	67.34	1383.99	10.0215	10.1831
		Ribose import binding protein RbsB	ILLINPTDSDAVGNAVK	84.2	1741.32	8.94818	10.353
		Ribose import binding protein RbsB	ILLINPTDSDAVGNAVK	84.2	1740.29	10.501	10.2013
		Ribose import binding protein RbsB	LAATIAQLPDQIGAK	73.22	1510.24	10.966	10.5498
		Ribose import binding protein RbsB	ILLINPTDSDAVGNAVK	53.91	1737.21	9.66945
135	RIR1_ECOLI	Ribonucleoside-diphosphate reductase 1 subunit alpha	FYDAVSTFK	41.63	1077.74	8.7824	5.23146
136	RISB_CITK8	6,7-dimethyl-8-ribityllumazine synthase	YDAVIALGTVIR	51.47	1290.96	9.9274	10.4759
		6,7-dimethyl-8-ribityllumazine synthase	FNNFINDSLLEGAIDALKR	64.62	2149.95	9.56745	11.0499
		6,7-dimethyl-8-ribityllumazine synthase	FNNFINDSLLEGAIDALKR	64.62	2149.43	9.34574	10.9861
		6,7-dimethyl-8-ribityllumazine synthase	FNNFINDSLLEGAIDALKR	64.62	2148.43	9.54023	10.7913
137	RISB_SERP5	6,7-dimethyl-8-ribityllumazine synthase	GAEAALTALEMINVIK	55.79	1660.16		9.91071
		6,7-dimethyl-8-ribityllumazine synthase	GAEAALTALEMINVIK	55.79	1660.16		9.98815
138	RL1_ACTP2	50S ribosomal protein L1	VAVFTQGANAEAAK	57.72	1374.02	10.9034	-0.0145697
		50S ribosomal protein L1	VAVFTQGANAEAAK	57.72	1377.06	11.9789	6.64872
		50S ribosomal protein L1	VGTVTPNVAEAVK	54.62	1285.05	11.4762	11.0061
		50S ribosomal protein L1	VGTVTPNVAEAVK	54.62	1282.98	11.2791	10.8022
		50S ribosomal protein L1	VGTVTPNVAEAVK	54.62	1283.99	11.2729	10.7516
		50S ribosomal protein L1	VVGQLGQVLGPR	68.63	1223.43	11.9497	7.34222
		50S ribosomal protein L1	VVGQLGQVLGPR	66.14	1222.87	10.3322
		50S ribosomal protein L1	VAVFTQGANAEAAK	54.9	1374.96	11.64	3.73664
		50S ribosomal protein L1	VAVFTQGANAEAAK	54.9	1376.89	11.8868	3.90198
		50S ribosomal protein L1	VGTVTPNVAEAVK	47.33	1284.91	12.6625	5.17553
139	RL1_AERHH	50S ribosomal protein L1	ENLEALLVALK	70.78	1213.47	8.9696	8.9746
140	RL1_COXB1	50S ribosomal protein L1	VVGKLGQVLGPR	69.05	1223	11.2233	11.4748
		50S ribosomal protein L1	VVGKLGQVLGPR	69.05	1220.89	10.7133	11.1391
		50S ribosomal protein L1	VVGKLGQVLGPR	65.73	1223.02		11.4172
141	RL10_CITK8	50S ribosomal protein L10	LATLPTYEEAIAR	56.92	1448.03	13.0861	13.4481
		50S ribosomal protein L10	LATLPTYEEAIAR	56.92	1446.01	12.7462	13.1646
		50S ribosomal protein L10	AAAFEGELIPASQIDR	69.34	1688.46	11.5159	12.1037
		50S ribosomal protein L10	AAAFEGELIPASQIDR	74.2	1688.19	12.7335	13.4771
		50S ribosomal protein L10	AAAFEGELIPASQIDR	69.34	1685.18		12.5898
142	RL10_ECO24	50S ribosomal protein L10	DAFVGPTLIAYSMEHPGAAAR	49.9	2190.53	11.2057	12.0941
		50S ribosomal protein L10	DAFVGPTLIAYSMEHPGAAAR	49.9	2187.92	10.9343	11.2963
		50S ribosomal protein L10	AVEGTPFECLK	49.41	1250.85	12.0256	7.75514
143	RL11_ACTP2	50S ribosomal protein L11	GLPIPVVITVYADR	71.3	1513.17	11.7161	10.7842
		50S ribosomal protein L11	GLPIPVVITVYADR	71.3	1511.04	11.2318	10.4206
		50S ribosomal protein L11	GLPIPVVITVYADR	52.39	1514.1	9.53437	10.758
144	RL13_ACTSZ	50S ribosomal protein L13	AEYTPHVDTGDYIIVINADK	49.33	2234.47		12.3903
145	RL14_BUCAK	50S ribosomal protein L14	YAGVGDIIK	41.36	935.699	11.2741	5.31822
		50S ribosomal protein L14	YAGVGDIIK	41.36	934.696	10.0422
		50S ribosomal protein L14	YAGVGDIIK	41.36	933.71	10.8403
146	RL15_CITK8	50S ribosomal protein L15	VEGGVVDLNTLK	42.99	1243.93	8.74696	8.33245
		50S ribosomal protein L15	VEGGVVDLNTLK	42.99	1242.79	11.8019	7.79142
		50S ribosomal protein L15	VEGGVVDLNTLK	69.26	1243.92	12.724
		50S ribosomal protein L15	VILAGEVTTPVTVR	70.89	1455.54	11.1872	8.51043
		50S ribosomal protein L15	VILAGEVTTPVTVR	70.89	1453.52	11.5598	8.28273
		50S ribosomal protein L15	VILAGEVTTPVTVR	52.59	1455.16	12.136
147	RL16_ACTP2	50S ribosomal protein L16	GNVEYWVALIQPGK	70.3	1573.61	11.5152	12.4174
		50S ribosomal protein L16	GNVEYWVALIQPGK	70.3	1574.66	11.9245	11.3636
148	RL16_CITK8	50S ribosomal protein L16	VLYEMDGVPEELAR	59.88	1637.08	11.5983	7.9591
		50S ribosomal protein L16	VLYEMDGVPEELAR	57	1634.59	10.0296	7.49512
		50S ribosomal protein L16	VLYEMDGVPEELAR	59.88	1634.07	10.7178	6.88682
		50S ribosomal protein L16	VLYEMDGVPEELAR	57	1634.03	6.65391	5.40054
		50S ribosomal protein L16	GLAQGTDVSFGSFGLK	107.43	1584.13	12.9978	13.5875
		50S ribosomal protein L16	GLAQGTDVSFGSFGLK	107.38	1583.04		13.061
149	RL17_ACTP7	50S ribosomal protein L17	VVEPLITLAK	60.33	1082.86	13.4768	13.8746
		50S ribosomal protein L17	VVEPLITLAK	60.33	1082.84	13.4482	13.6129
		50S ribosomal protein L17	RVVEPLITLAK	60.52	1238.99	11.4363	6.64515
150	RL17_ECO24	50S ribosomal protein L17	AGDNAPMAYIELVDR	50.24	1651.07	11.0395	11.7143
151	RL18_CITK8	50S ribosomal protein L18	HIYAQVIAPNGSEVLVAASTVEK	77.5	2396.71	12.132	12.3087
		50S ribosomal protein L18	HIYAQVIAPNGSEVLVAASTVEK	77.5	2393.75	11.8181	12.1734
152	RL19_ACTP2	50S ribosomal protein L19	LQAFEGVVIAIR	43.73	1315.92	9.20734	9.22548
		50S ribosomal protein L19	LQAFEGVVIAIR	66.23	1316	9.58925	9.81755
		50S ribosomal protein L19	LQAFEGVVIAIR	52.57	1315.97	9.54024	9.78597
		50S ribosomal protein L19	LQAFEGVVIAIR	50.28	1315.98	9.27348	9.47687
		50S ribosomal protein L19	LQAFEGVVIAIR	50.53	1315.97	10.1871	10.2692
		50S ribosomal protein L19	LQAFEGVVIAIR	66.23	1315.98	9.56106	10.2502
		50S ribosomal protein L19	LQAFEGVVIAIR	43.96	1315.99	8.6005	8.99424
		50S ribosomal protein L19	LQAFEGVVIAIR	41.43	1314.95	9.15632	9.14705
		50S ribosomal protein L19	LQAFEGVVIAIR	43.96	1314.95		8.97714
		50S ribosomal protein L19	VFQTHSPVVDSISVK	72.72	1643.18	13.0175	6.34435
153	RL2_ACTP2	50S ribosomal protein L2	SANIALVLYK	78.95	1091.88	10.3154	9.94147
		50S ribosomal protein L2	SANIALVLYK	51.72	1089.85	10.2673	9.87588
		50S ribosomal protein L2	SANIALVLYK	42.98	1089.8	10.231	10.4056
		50S ribosomal protein L2	SANIALVLYK	42.98	1091.81		10.246
154	RL2_ALTMD	50S ribosomal protein L2	ATIGEVGNAEHMLR	50.43	1514.08	12.1644	5.05135
155	RL2_ECO24	50S ribosomal protein L2	SAGTYVQIVAR	71.78	1163.87	10.5402	10.2761
		50S ribosomal protein L2	SAGTYVQIVAR	58.81	1161.86	9.79968	9.72797
		50S ribosomal protein L2	SAGTYVQIVAR	53.63	1161.89	9.31921
		50S ribosomal protein L2	SAGTYVQIVAR	58.81	1164.95	11.3174
		50S ribosomal protein L2	SAGTYVQIVAR	72.33	1162.86	11.8448	5.61608
		50S ribosomal protein L2	SAGTYVQIVAR	72.33	1164.82	11.2767
156	RL20_ACTP2	50S ribosomal protein L20	KILADIAVFDK	63.94	1232.41	9.98703	10.86
		50S ribosomal protein L20	ILADIAVFDK	53.92	1104.85	11.8098	12.4668
		50S ribosomal protein L20	ILADIAVFDK	53.92	1102.84	11.652	12.308
157	RL20_ACTSZ	50S ribosomal protein L20	VAFTALVEK	50.47	978.749	8.78671	9.2415
		50S ribosomal protein L20	VAFTALVEK	50.47	975.728	8.56799	8.71307
		50S ribosomal protein L20	VAFTALVEK	53.52	978.714	12.4439	6.90138
		50S ribosomal protein L20	VAFTALVEK	50.47	975.687	10.0926	8.19403
		50S ribosomal protein L20	VAFTALVEK	50.47	977.716	9.91944	8.46667
158	RL21_ECO24	50S ribosomal protein L21	IGVPFVDGGVIK	47.73	1200.89	10.0289	10.094
159	RL22_ACISJ	50S ribosomal protein L22	KVLESAIANAEHNDGADIDDLK	66.41	2338.58	11.0031	7.34884
		50S ribosomal protein L22	VLESAIANAEHNDGADIDDLK	46.53	2210.53	12.6732	9.72981
		50S ribosomal protein L22	VLESAIANAEHNDGADIDDLK	46.53	2210.51	12.6864	10.8863
		50S ribosomal protein L22	VLESAIANAEHNDGADIDDLK	46.53	2207.93	11.9108	10.7719
		50S ribosomal protein L22	VLESAIANAEHNDGADIDDLK	46.53	2207.45	11.2921	8.32752
160	RL22_CITK8	50S ribosomal protein L22	VSQALDILTYTNKK	50.8	1593.6	12.5807	10.4392
		50S ribosomal protein L22	VSQALDILTYTNK	88.14	1466.05	11.9022	12.4081
		50S ribosomal protein L22	KVSQALDILTYTNK	58.76	1594.16	13.3115	12.2354
		50S ribosomal protein L22	KVSQALDILTYTNK	58.76	1593.05	12.0715	12.3087
		50S ribosomal protein L22	VSQALDILTYTNKK	50.8	1590.63	12.2011	8.9171
161	RL28_ECO24	50S ribosomal protein L28	KGIDTVLAELR	64.32	1214.85	9.66499	10.1341
		50S ribosomal protein L28	GIDTVLAELR	82.52	1086.29	12.9639	14.0161
		50S ribosomal protein L28	GIDTVLAELR	82.52	1086.8	13.2315
162	RL29_CITK8	50S ribosomal protein L29	SVEELNTELLNLLR	75.26	1643.05	10.5816	12.4889
		50S ribosomal protein L29	SVEELNTELLNLLR	64.1	1643.15	10.4193	11.2261
		50S ribosomal protein L29	SVEELNTELLNLLR	75.26	1640.91	9.28005	12.2264
		50S ribosomal protein L29	EKSVEELNTELLNLLR	45.3	1900.87	11.1678	10.1264
		50S ribosomal protein L29	EKSVEELNTELLNLLR	45.3	1896.36	7.42286	9.31159
		50S ribosomal protein L29	EKSVEELNTELLNLLR	43.5	1900.39	9.15727	7.95724
		50S ribosomal protein L29	MQAASGQLQQSHLLK	57.48	1656.1	11.6884	4.94556
		50S ribosomal protein L29	MQAASGQLQQSHLLK	57.48	1652.11	11.1378	6.22545
		50S ribosomal protein L29	MQAASGQLQQSHLLK	49.11	1640.16	10.2348
163	RL30_YERE8	50S ribosomal protein L30	ATLIGLGLR	41.5	911.665	8.75033	9.05959
		50S ribosomal protein L30	ATLIGLGLR	41.5	913.702	9.28777	9.51065
164	RL4_ACTP2	50S ribosomal protein L4	SILSELVR	42.31	916.777	10.1993	9.92326
		50S ribosomal protein L4	SILSELVR	42.31	917.73	10.1904	8.43768
		50S ribosomal protein L4	SILSELVR	42.31	915.766	10.2106
		50S ribosomal protein L4	SILSELVR	41.53	916.723	10.8873	11.7041
		50S ribosomal protein L4	SILSELVR	41.53	914.183	8.35231	10.9456
165	RL4_CITK8	50S ribosomal protein L4	DAQSALTVSETTFGR	63.39	1582.11	9.48034	9.80996
		50S ribosomal protein L4	DAQSALTVSETTFGR	63.39	1583.15	9.64724
		50S ribosomal protein L4	DAQSALTVSETTFGR	59.74	1581.09		9.68536
		50S ribosomal protein L4	DATGIDPVSLIAFDK	54.26	1559.65	10.0625	10.298
		50S ribosomal protein L4	DATGIDPVSLIAFDK	54.26	1562.16	9.86962	9.84214
		50S ribosomal protein L4	DFNEALVHQVVVAYAAGAR	49.04	2030.41	10.2878	10.8775
		50S ribosomal protein L4	DATGIDPVSLIAFDK	78.05	1561.57	9.3773	10.5322
		50S ribosomal protein L4	DATGIDPVSLIAFDK	78.05	1561.06	9.49423	10.3302
		50S ribosomal protein L4	DATGIDPVSLIAFDK	78.05	1561.04		10.2875
166	RL5_BUCAK	50S ribosomal protein L5	LLDNAAADLAAISGQKPLITK	64.26	2122.51	10.6885	11.8331
		50S ribosomal protein L5	LLDNAAADLAAISGQKPLITK	64.26	2123.65	10.8815
167	RL5_CITK8	50S ribosomal protein L5	ALLAAFDFPFR	46.62	1267.41	8.11749	11.4403
		50S ribosomal protein L5	ALLAAFDFPFR	46.88	1264.88	10.6213
		50S ribosomal protein L5	ALLAAFDFPFR	46.88	1267.91	11.6344
		50S ribosomal protein L6	ALLNSMVIGVTEGFTK	102.11	1696.19	10.7168	11.1468
		50S ribosomal protein L6	ALLNSMVIGVTEGFTK	102.11	1696.13	10.5303	10.5664
168	RL6_ECO24	50S ribosomal protein L6	DGYADGWAQAGTAR	72.53	1437.95	10.1297	6.85199
169	RL6_SHEB2	50S ribosomal protein L6	LKLVGVGYR	43.8	1002.73	10.7104	7.06955
		50S ribosomal protein L6	LKLVGVGYR	49.5	1004.78	11.3795	5.42332
		50S ribosomal protein L6	KLKLVGVGYR	51.42	1131.78	10.6305	5.9785
		50S ribosomal protein L6	KLKLVGVGYR	51.42	1132.89	10.6196
		50S ribosomal protein L6	KLKLVGVGYR	51.42	1130.76	11.1566
170	RL9_CITK8	50S ribosomal protein L9	DIADAVTAAGVEVAK	60.51	1429.98	11.1668	11.3576
		50S ribosomal protein L9	INALETVTIASK	64.63	1259.89	11.6254	7.69102
		50S ribosomal protein L9	INALETVTIASK	64.63	1257.39	11.0969	7.7481
171	RL9_ECO24	50S ribosomal protein L9	LAEVLAAANAR	65.78	1099.31	11.7728	7.12432
172	RL9_PHOPR	50S ribosomal protein L9	IGNLGSLGDQVNVK	71.55	1414	11.1653	5.82283
		50S ribosomal protein L9	IGNLGSLGDQVNVK	71.55	1411.97	10.9392	5.88939
		50S ribosomal protein L9	IGNLGSLGDQVNVK	71.55	1414.01	11.0629
173	RLPA_ECO57	Rare lipoprotein A	FEPLNATANQDYQR	64.86	1667.06	9.34581
		Rare lipoprotein A	FEPLNATANQDYQR	64.86	1664.12	9.42352
		Rare lipoprotein A	FEPLNATANQDYQR	64.86	1667.12	9.61995
174	RMLA1_ECOLI	Glucose-1-phosphate thymidylyltransferase 1	GELEITDINR	40.29	1159.88	9.56538	9.29231
		Glucose-1-phosphate thymidylyltransferase 1	GELEITDINR	47.4	1159.88	8.84317	9.69733
175	RMLB1_ECOLI	dTDP-glucose 4,6-dehydratase 1	LIPLVILNALEGK	42.72	1392.64	8.74878	8.16004
		dTDP-glucose 4,6-dehydratase 1	LIPLVILNALEGK	42.72	1392.98	7.41598	8.13028
176	RNY_BACHD	Ribonuclease Y	KEAILEVK	40.68	929.784	9.00493	6.34205
177	RPOA_BUCBP	DNA-directed RNA polymerase subunit alpha	LLVDACYSPVER	49.99	1421.99	9.41201	8.2322
178	RPOA_CITK8	DNA-directed RNA polymerase subunit alpha	LVDIEQVSSTHAK	46.62	1427.12	11.0777
		DNA-directed RNA polymerase subunit alpha	LVDIEQVSSTHAK	46.62	1424.95	11.1803
179	RPOA1_PSYIN	DNA-directed RNA polymerase subunit alpha 1	VTLEPLER	42.44	956.764	10.9082	0
		DNA-directed RNA polymerase subunit alpha 1	VTLEPLER	42.44	954.719	10.3039
180	RPOB_ACIAD	DNA-directed RNA polymerase subunit beta	STGSYSLVTQQPLGGK	43.06	1623.2	7.5553	8.12296
		DNA-directed RNA polymerase subunit beta	STGSYSLVTQQPLGGK	43.06	1623.08	7.36862	8.08792
		DNA-directed RNA polymerase subunit beta	ISALGPGGLTR	46.75	1041.88	8.40175	9.75877
		DNA-directed RNA polymerase subunit beta	ISALGPGGLTR	46.75	1039.81	8.39593	9.62168
		DNA-directed RNA polymerase subunit beta	ALEIEEMQLK	47.02	1219.91	7.48998	8.26421
181	RPOB_BUCA5	DNA-directed RNA polymerase subunit beta	AVAVDSGVTAVAK	48.76	1185.93	4.09036	10.0238
		DNA-directed RNA polymerase subunit beta	AVAVDSGVTAVAK	48.76	1187.97	4.09786	10.1929
		DNA-directed RNA polymerase subunit beta	AVAVDSGVTAVAK	47.97	1185.32	9.1446	8.46181
		DNA-directed RNA polymerase subunit beta	AVAVDSGVTAVAK	47.97	1188.35	8.49383	8.99299
		DNA-directed RNA polymerase subunit beta	AVAVDSGVTAVAK	44.52	1187.91	9.31067
182	RPOB_CITK8	DNA-directed RNA polymerase subunit beta	LQMELVPER	47.1	1130.84	4.47013	7.32267
		DNA-directed RNA polymerase subunit beta	LQMELVPER	47.1	1130.87		7.47982
		DNA-directed RNA polymerase subunit beta	LQMELVPER	46.56	1130.87	8.68759	5.21546
		DNA-directed RNA polymerase subunit beta	LQMELVPER	46.56	1127.86	8.95625	5.29143
183	RPOB_ECO24	DNA-directed RNA polymerase subunit beta	RGGVVQYVDASR	46.23	1303.95	5.2393	7.7151
		DNA-directed RNA polymerase subunit beta	RGGVVQYVDASR	46.23	1307.01	3.65856	7.90337
		DNA-directed RNA polymerase subunit beta	AVLVAGGVEAEKLDK	51.49	1499.26	7.77223	8.43595
		DNA-directed RNA polymerase subunit beta	LGDLPTSGQIR	56.22	1156.92	8.08548	9.43996
		DNA-directed RNA polymerase subunit beta	AVLVAGGVEAEK	42.59	1141.93	8.49868	11.6634
		DNA-directed RNA polymerase subunit beta	AVLVAGGVEAEK	42.59	1142.85	3.03549	6.4931
		DNA-directed RNA polymerase subunit beta	EEIEGSGILSK	41.3	1161.91	7.64411	8.03202
		DNA-directed RNA polymerase subunit beta	EEIEGSGILSK	41.3	1159.9	7.3846	7.96047
		DNA-directed RNA polymerase subunit beta	LGDLPTSGQIR	64.96	1156.84	9.35449	5.95163
		DNA-directed RNA polymerase subunit beta	LGDLPTSGQIR	64.96	1156.8	8.62606	6.01912
184	RPOB_SALG2	DNA-directed RNA polymerase subunit beta	ITKGDDLAPGVLK	67.93	1327.05	8.24446	8.86272
		DNA-directed RNA polymerase subunit beta	ITKGDDLAPGVLK	67.93	1327.04		8.93941
185	RPOB_VIBC3	DNA-directed RNA polymerase subunit beta	ISALVEIYR	64.77	1063.89	9.24885	9.67088
186	RPOBC_WOLPM	Bifunctional DNA-directed RNA polymerase subunit beta-beta'	SPGVFFDSDK	59.33	1098.81	7.7745
187	RPOC_ACIAD	DNA-directed RNA polymerase subunit beta'	VADLFEAR	48.7	920.735	8.83478	9.34717
		DNA-directed RNA polymerase subunit beta'	VADLFEAR	48.7	920.75	8.78912	7.12001
		DNA-directed RNA polymerase subunit beta'	LLDLAAPDIIVR	54.49	1309.12	9.11589	10.3308
		DNA-directed RNA polymerase subunit beta'	LLDLAAPDIIVR	41.46	1309.03	9.36366	9.35892
188	RPOC_ALCBS	DNA-directed RNA polymerase subunit beta'	LGIQAFEPVLIEGK	57.89	1514.2	9.5343	10.1412
189	RPOC_BAUCH	DNA-directed RNA polymerase subunit beta'	IALASPDMIR	62.95	1102.86	7.50256	8.42404
		DNA-directed RNA polymerase subunit beta'	IALASPDMIR	62.95	1102.81	7.32683	8.16415
		DNA-directed RNA polymerase subunit beta'	SVITVGPYLR	40.79	1104.89	9.25526	9.59027
190	RPOC_BLOPB	DNA-directed RNA polymerase subunit beta'	YIVNEVQDVYR	60.83	1398.03	8.57208	8.87113
		DNA-directed RNA polymerase subunit beta'	YIVNEVQDVYR	64.89	1397.94	8.83349	3.97178
191	RPOC_CITK8	DNA-directed RNA polymerase subunit beta'	MGAEAIQALLK	74.98	1160.91	8.94222	9.32188
		DNA-directed RNA polymerase subunit beta'	VIDIWAAANDR	46.09	1243.95	8.73157	9.03208
		DNA-directed RNA polymerase subunit beta'	VTAEDVLKPGTADILVPR	40.25	1894.53	9.61951	10.1326
192	RPOC_ECO24	DNA-directed RNA polymerase subunit beta'	GLPYSIVNQALGK	46.08	1360.09	8.7789	9.36673
193	RS1_ECO57	30S ribosomal protein S1	AYEDAETVTGVINGK	61.43	1567.05	9.22463	2.83257
194	RS10_ACTP2	30S ribosomal protein S10	LVDIVEPTEK	51.96	1139.79	11.8322	5.1406
		30S ribosomal protein S10	LVDIVEPTEK	51.96	1141.84	12.7256	5.57762
		30S ribosomal protein S10	LVDIVEPTEK	51.96	1142.77	12.774
195	RS10_ECO24	30S ribosomal protein S10	LIDQATAEIVETAKR	45.23	1658.22	10.6547	7.57398
		30S ribosomal protein S10	LIDQATAEIVETAK	79.53	1502.06	12.2343	8.83616
		30S ribosomal protein S10	LIDQATAEIVETAK	48.75	1503.04	10.1979	8.45795
		30S ribosomal protein S10	LIDQATAEIVETAK	79.53	1500.05	11.7768	8.47842
196	RS11_ACTP2	30S ribosomal protein S11	STPFAAQVAAER	43.68	1245.85	11.4765	6.75247
		30S ribosomal protein S11	STPFAAQVAAER	43.68	1247.83	12.6837	7.34827
		30S ribosomal protein S11	STPFAAQVAAER	43.68	1247.85	12.6068
197	RS13_ECO57	30S ribosomal protein S13	HAVIALTSIYGVGK	90.97	1428.06	11.7818	12.5835
		30S ribosomal protein S13	HAVIALTSIYGVGK	90.97	1430.04	11.586	10.166
		30S ribosomal protein S13	ISELSEGQIDTLRDEVAK	53.13	2004.36	11.5397	13.4317
		30S ribosomal protein S13	AILAAAGIAEDVK	70.28	1242.91	10.4699	9.43295
		30S ribosomal protein S13	ISELSEGQIDTLR	71.97	1459.99	9.85383	5.57228
		30S ribosomal protein S13	ISELSEGQIDTLR	71.97	1461.48	9.83481	5.40059
		30S ribosomal protein S13	AILAAAGIAEDVK	70.87	1241.92	10.2323	11.1015
		30S ribosomal protein S13	AILAAAGIAEDVK	70.87	1241.41	12.2104	10.8961
		30S ribosomal protein S13	ISELSEGQIDTLRDEVAK	57.06	2003.35	12.8806
198	RS15_ACIAC	30S ribosomal protein S15	KLLDYLK	40.21	892.687	11.3512	4.97606
199	RS15_ECO24	30S ribosomal protein S15	DANDTGSTEVQVALLTAQINHLQGHFAEHK	45.35	3245.1	11.8645	12.2863
200	RS16_AERHH	30S ribosomal protein S16	RPFYQVVVADSR	44.94	1434.97	11.0475	6.88554
		30S ribosomal protein S16	RPFYQVVVADSR	44.94	1436.94	11.7287
201	RS16_CITK8	30S ribosomal protein S16	VGFFNPIASEK	59.47	1205.86	11.7383	11.6383
		30S ribosomal protein S16	VGFFNPIASEK	76.48	1208.86	12.7214	13.2539
		30S ribosomal protein S16	VGFFNPIASEKEEGTR	40.74	1781.22	12.6791	9.98327
		30S ribosomal protein S16	IAHWVGQGATISDR	63.91	1511.56	12.0494	6.23367
		30S ribosomal protein S16	IAHWVGQGATISDR	63.91	1507.95	11.9361	5.64675
		30S ribosomal protein S16	VGFFNPIASEK	76.48	1206.88	11.8924	12.5391
		30S ribosomal protein S16	IAHWVGQGATISDR	63.91	1508.96	12.7354
202	RS17_BUCAK	30S ribosomal protein S17	LHVHDENNECGIGDVVEIR	53.76	2203.49	12.6272	7.80778
		30S ribosomal protein S17	LHVHDENNECGIGDVVEIR	53.76	2205.38	12.8383
203	RS18_CITK8	30S ribosomal protein S18	YLSLLPYTDR	44.76	1241.88	10.6897	13.1751
		30S ribosomal protein S18	YLSLLPYTDR	43.42	1236.87	11.4151	9.93574
		30S ribosomal protein S18	YLSLLPYTDR	44.76	1239.9	12.4499	12.8944
204	RS18_DICNV	30S ribosomal protein S18	FTAEGVKEIDYK	47.56	1396.99	9.46876
		30S ribosomal protein S18	FTAEGVKEIDYK	47.56	1399.94	9.99973
205	RS18_NITOC	30S ribosomal protein S18	FTAEGVKEIDYKDLATLK	62.78	2041.44	12.0031	12.8239
206	RS2_ACTP2	30S ribosomal protein S2	MKPFIFGAR	40.46	1082.86	10.9542	10.8402
207	RS2_AERHH	30S ribosomal protein S2	LKDLETQSQDGTFDK	50.31	1722.32	10.8777	-0.0145697
		30S ribosomal protein S2	LKDLETQSQDGTFDK	50.31	1725.27	11.2523	-0.0145697
208	RS2_CITK8	30S ribosomal protein S2	DAANSCDQFFVNHR	56.85	1681.27	9.44972	10.2785
		30S ribosomal protein S2	DAANSCDQFFVNHR	46.76	1680.3	9.98081
		30S ribosomal protein S2	TVPMFNEALAELNK	63.44	1594.19	11.9679	9.85543
		30S ribosomal protein S2	TVPMFNEALAELNK	64.3	1592.17	9.60439	11.3574
		30S ribosomal protein S2	TVPMFNEALAELNK	53.13	1593.07	10.268	10.6874
		30S ribosomal protein S2	TVPMFNEALAELNK	53.13	1590	9.67832	10.2193
209	RS2_ECO24	30S ribosomal protein S2	AVTLYLGAVAATVR	55.82	1402.54	10.1704	10.6379
		30S ribosomal protein S2	AVTLYLGAVAATVR	55.82	1405.11	10.251
210	RS20_ECO24	30S ribosomal protein S20	VYAAIEAGDK	48.44	1036.72	11.7943	1.23105
		30S ribosomal protein S20	AFNEMQPIVDR	55.94	1335.87	11.9335	5.10906
211	RS3_AERHH	30S ribosomal protein S3	LVADSITSQLER	83.82	1333.02	12.2921	10.4774
		30S ribosomal protein S3	LVADSITSQLER	97.63	1330.01	11.9763	11.6781
		30S ribosomal protein S3	LVADSITSQLER	97.63	1332		11.9889
		30S ribosomal protein S3	LVADSITSQLER	78.32	1332.94	11.2347	7.69748
		30S ribosomal protein S3	LVADSITSQLER	57.89	1332.93	10.4524	8.13201
		30S ribosomal protein S3	LVADSITSQLER	78.32	1329.93	10.8654	7.99009
212	RS3_BUCAK	30S ribosomal protein S3 (Fragment)	EFADNLDSDFK	49.83	1298.99	10.4704	10.3432
		30S ribosomal protein S3 (Fragment)	EFADNLDSDFK	49.83	1300.93	10.8314	10.6488
		30S ribosomal protein S3 (Fragment)	EFADNLDSDFK	44.39	1296.96	8.89464	9.74333
		30S ribosomal protein S3 (Fragment)	VVADIAGVPAQINIAEVR	43.31	1835.47	11.5063	11.2455
		30S ribosomal protein S3 (Fragment)	VVADIAGVPAQINIAEVR	43.31	1835.4	12.4187	12.2771
		30S ribosomal protein S3 (Fragment)	EFADNLDSDFK	48.26	1300.88	10.9076
		30S ribosomal protein S3 (Fragment)	KVVADIAGVPAQINIAEVR	55.47	1963.53	10.4366	11.2269
213	RS3_CITK8	30S ribosomal protein S3	LGIVKPWNSTWFANTK	46.8	1860.3	10.6745	10.0992
		30S ribosomal protein S3	LGIVKPWNSTWFANTK	46.8	1862.4	11.1866	10.4807
214	RS3_HAMD5	30S ribosomal protein S3	ADIDYDTSEAHTTYGVIGVK	56.21	2154.62	9.94517	10.3679
		30S ribosomal protein S3	ADIDYDTSEAHTTYGVIGVK	49.32	2152.45		10.3158
215	RS4_CITK8	30S ribosomal protein S4	GNTGENLLALLEGR	97.99	1457.1	8.6061	8.48413
		30S ribosomal protein S4	GNTGENLLALLEGR	97.99	1454.11	8.14221	8.10558
		30S ribosomal protein S4	LKGNTGENLLALLEGR	41	1698.21	11.1828	11.8308
		30S ribosomal protein S4	LKGNTGENLLALLEGR	41	1697.22	9.58401	10.8999
		30S ribosomal protein S4	GNTGENLLALLEGR	98.09	1455.08	10.4677	12.5273
		30S ribosomal protein S4	GNTGENLLALLEGR	98.09	1456.03	11.8777	12.6709
		30S ribosomal protein S4	VVNIASYQVSPNDVVSIR	83.47	1960.36	12.5521	13.276
216	RS4_XANOM	30S ribosomal protein S4	CVLVNGK	43.33	789.666	8.40476	8.0408
217	RS5_ACIAD	30S ribosomal protein S5	IFSFTALTVVGDGNGR	89.37	1653.11	10.9451	11.2282
		30S ribosomal protein S5	IFSFTALTVVGDGNGR	89.37	1654.15	11.4165	12.0938
218	RS5_ACTP2	30S ribosomal protein S5	AYGSTNPINVVR	66.24	1290.88	12.5334
219	RS5_CITK8	30S ribosomal protein S5	AVLEVAGVHNVLAK	46.84	1420.13	12.2575
220	RS5_COLP3	30S ribosomal protein S5	VFMKPASEGTGIIAGGAMR	55.36	1925.28	9.96079
		30S ribosomal protein S5	VFMKPASEGTGIIAGGAMR	55.36	1925.3	10.6173
221	RS6_ACTSZ	30S ribosomal protein S6	AHYVLMNVEAPQEVIDELETTFR	82.31	2720.82	10.9721
222	RS7_CITK8	30S ribosomal protein S7	FVNILMVDGK	52.36	1151.81	9.4778	9.851
		30S ribosomal protein S7	SELEAFEVALENVRPTVEVK	41.7	2259.58	11.795	11.6741
223	RS7_ECO24	30S ribosomal protein S7	STAESIVYSALETLAQR	64.4	1835.79	10.2866	8.25407
		30S ribosomal protein S7	STAESIVYSALETLAQR	68.74	1839.33	8.37772	11.7009
		30S ribosomal protein S7	STAESIVYSALETLAQR	64.4	1839.16	11.487
		30S ribosomal protein S7	STAESIVYSALETLAQR	64.4	1839.25	11.7904
224	RS9_BLOPB	30S ribosomal protein S9	LDIYITVK	41.38	963.695	9.70396	10.0634
		30S ribosomal protein S9	LDIYITVK	41.38	964.765	10.2397	10.098
225	RS9_CITK8	30S ribosomal protein S9	SLEQYFGR	47.17	998.689	12.2144	8.61344
		30S ribosomal protein S9	ALMEYDESLR	41.94	1241.81	11.6167
226	SECB_ECO24	Protein-export protein SecB	LDLDTASSQLADDVYEVVLR	44.04	2222.58	9.41186	8.94068
		Protein-export protein SecB	LDLDTASSQLADDVYEVVLR	44.04	2222.59	9.42867	8.89267
227	SEQA_ECOL6	Negative modulator of initiation of replication	VYFAADEQTLLK	41.87	1397.97	9.4687	9.98692
		Negative modulator of initiation of replication	VYFAADEQTLLK	41.87	1395.96	8.93813	9.44768
228	SKP_ECO57	Chaperone protein Skp	TGVSNTLENEFK	91.28	1339.41	11.2197	7.23272
		Chaperone protein Skp	TGVSNTLENEFK	91.28	1335.9	10.3759	6.94943
229	SLP_ECOLI	Outer membrane protein slp	NHFVTILGTIQGEQPGFINK	49.78	2213.63	11.4125	12.0088
		Outer membrane protein slp	NHFVTILGTIQGEQPGFINK	49.78	2208.93	10.9855	10.6773
		Outer membrane protein slp	SFVAVHNQPGLYVGQQAR	51.81	1971.4	11.0618
		Outer membrane protein slp	SFVAVHNQPGLYVGQQAR	51.81	1971.4	10.4622
230	SLYB_ECO57	Outer membrane lipoprotein SlyB	SLATAAGAVAGGVAGQGVQSAMNK	64.14	2132.52	12.5327	9.53359
		Outer membrane lipoprotein SlyB	VVLASNGSQVTVSPR	125.13	1511	12.3407	5.43086
		Outer membrane lipoprotein SlyB	SLATAAGAVAGGVAGQGVQSAMNK	64.14	2132.54	12.4415	9.16715
		Outer membrane lipoprotein SlyB	VVLASNGSQVTVSPR	125.13	1514.07	13.1682	5.84725
		Outer membrane lipoprotein SlyB	TQGVELEIR	53.86	1044.75	12.3795	5.3225
231	SSRP_CITK8	SsrA-binding protein	ANISDSYVLLR	42.18	1250.87	9.51305	9.80957
		SsrA-binding protein	ANISDSYVLLR	42.18	1248.88	9.82492	9.20692
		SsrA-binding protein	ANISDSYVLLR	42.18	1247.89	9.47066	9.6274
232	SSPA_ECOLI	Stringent starvation protein A	DSFLASLTEAER	52.31	1339.5	9.94991	10.0774
		Stringent starvation protein A	LPQLGIEFSGPGAK	47.02	1414.1	10.4364	10.6268
		Stringent starvation protein A	LPQLGIEFSGPGAK	46.16	1412.01		10.0212
233	SUHB_ECO57	Inositol-1-monophosphatase	AAEAVIIDTIR	43.2	1172.9	9.58306	9.79613
234	SYA_CITK8	Alanine--tRNA ligase	GLALLDEELAK	53.53	1171.88	9.91658	10.186
235	SYA_ECO24	Alanine--tRNA ligase	VGDAVQADVDEAR	66.89	1345.9	6.27748	8.04984
		Alanine--tRNA ligase	VGDAVQADVDEAR	66.89	1343.9	7.20842	8.0036
		Alanine--tRNA ligase	LLVSELSGVEPK	50.09	1270.92	9.53015	1.74498
236	SYA_LACLA	Alanine--tRNA ligase	VTSLQDELK	41.15	1032.8	10.997
237	SYK2_ECO57	Lysine--tRNA ligase, heat inducible	TLAQEVLGTTK	41.12	1160.86	10.1702	0.106776
		Lysine--tRNA ligase, heat inducible	ALAESIGITVEK	50.06	1227.88	9.34941	5.46954
		Lysine--tRNA ligase, heat inducible	ALAESIGITVEK	50.06	1230.92	9.52244	5.21037
238	SYN_ECO24	Asparagine--tRNA ligase	SVVPVADVLQGR	57.18	1239.91	9.30878	7.525
		Asparagine--tRNA ligase	SVVPVADVLQGR	57.18	1237.88	9.1967	6.63642
		Asparagine--tRNA ligase	SVVPVADVLQGR	57.18	1240.9	9.73616	10.0449
		Asparagine--tRNA ligase	SVVPVADVLQGR	57.18	1236.92	11.7437
		Asparagine--tRNA ligase	LTTGCSVIVTGK	58.43	1234.88	10.1422
		Asparagine--tRNA ligase	LTTGCSVIVTGK	58.43	1233.92	10.4506
		Asparagine--tRNA ligase	LTTGCSVIVTGK	58.43	1235.86	9.70884
239	SYP_ECOBW	Proline--tRNA ligase	AVEGSSFPQVALLVR	79.19	1573.65	8.91599	9.26289
240	SYS_ACTP2	Serine--tRNA ligase	VLQLLGLPYR	63.25	1171.87	9.51488	9.6174
241	SYT_ECO24	Threonine--tRNA ligase	LSASYVGEDNER	63.41	1339.89	6.67168	7.1588
242	SYW_ECO57	Tryptophan--tRNA ligase	AGVSNLLDILSAVTGQSIPELEK	48.67	2354.51	8.6366	4.66477
243	SYW_ECOLI	Tryptophan--tRNA ligase	FNALYGEIFK	50.04	1201.35	10.375	10.7462
		Tryptophan--tRNA ligase	FNALYGEIFK	50.04	1200.39	10.3605	10.2256
244	TIG_CITK8	Trigger factor	VVVGLLLGEVIR	52.92	1267.05	8.88915	9.50692
		Trigger factor	VVVGLLLGEVIR	52.92	1265.89	8.63919	9.1944
		Trigger factor	NVALEEQAVEAVLAK	62.51	1584.12	9.82061	10.3656
		Trigger factor	NVALEEQAVEAVLAK	62.51	1582.08	9.45378	9.90696
		Trigger factor	NVALEEQAVEAVLAK	61.58	1584.1		10.2191
245	TIG_ECO24	Trigger factor	NFIDAIIK	45.29	933.728	8.61435	9.33284
		Trigger factor	NFIDAIIK	45.29	932.183	8.18962	8.81575
246	TOLB_DICD3	Protein TolB	LAFALSK	45.05	749.608	7.51245	7.92183
		Protein TolB	LAYVTFESGR	40.21	1143.82	9.37124	8.01143
		Protein TolB	LAYVTFESGR	41.99	1141.82	9.16395	9.45731
		Protein TolB	LAYVTFESGR	41.99	1143.83	8.2128	9.27933
247	TOLB_ECO24	Protein TolB	VSDYDGYNQFVVHR	42.55	1699.21	8.90267	7.93789
		Protein TolB	VSDYDGYNQFVVHR	42.55	1699.21	8.93805
		Protein TolB	SALVIQTLANGAVR	73.55	1413.12	10.0673	11.1973
		Protein TolB	SALVIQTLANGAVR	73.55	1411.98	9.63347	8.95416
		Protein TolB	SALVIQTLANGAVR	62.93	1412	9.37042	10.3703
		Protein TolB	FMVMVSSNGGQQHIAK	44.66	1766.23	10.5591
248	TOLB_SERP5	Protein TolB	IAYVVQTNGGKFPYELR	69.75	1955.86	11.2791	11.9863
		Protein TolB	IAYVVQTNGGKFPYELR	69.75	1951.38	9.18541	9.82073
		Protein TolB	IAYVVQTNGGKFPYELR	54.45	1953.32	10.1921	10.4511
		Protein TolB	IAYVVQTNGGKFPYELR	41.27	1955.43	9.93505
249	TOLC_ECOLI	Outer membrane protein TolC	AQYDTVLANEVTAR	64.32	1550.55	8.63402	5.96006
		Outer membrane protein TolC	YNYLINQLNIK	58.21	1396.05	10.2973	10.5713
		Outer membrane protein TolC	TIVDVLDATTTLYNAK	91.03	1738.24	10.3479	10.2469
		Outer membrane protein TolC	AQYDTVLANEVTAR	64.32	1550.55	8.36387	6.58281
		Outer membrane protein TolC	NNLDNAVEQLR	44.99	1283.92	7.98364	8.13368
		Outer membrane protein TolC	NNLDNAVEQLR	44.99	1285.92	8.07936	8.26826
		Outer membrane protein TolC	YNYLINQLNIK	52.38	1393.01	9.78322	10.1548
		Outer membrane protein TolC	YNYLINQLNIK	52.38	1395.98		10.1075
		Outer membrane protein TolC	FNVGLVAITDVQNAR	64.57	1618.11	9.39831	9.95107
		Outer membrane protein TolC	SSFNNINASISSINAYK	75.89	1830.25	9.86312	9.75616
		Outer membrane protein TolC	SSFNNINASISSINAYK	59.02	1828.22		9.108
		Outer membrane protein TolC	FNVGLVAITDVQNAR	74.33	1617.18	10.1162
250	TPMT_PSEMY	Thiopurine S-methyltransferase	AALIALPPQMR	40.27	1195.37	10.7846	10.8827
		Thiopurine S-methyltransferase	AALIALPPQMR	51.12	1196.91	12.2978	12.2271
		Thiopurine S-methyltransferase	AALIALPPQMR	51.12	1193.87	11.1722	10.9872
251	TRMFO_SYNS3	Methylenetetrahydrofolate--tRNA-(uracil-5-)-methyltransferase TrmFO	AALLDAEQAELK	41.79	1271.94	13.3238	13.8238
		Methylenetetrahydrofolate--tRNA-(uracil-5-)-methyltransferase TrmFO	AALLDAEQAELK	41.79	1269.37	13.0015	12.8039
		Methylenetetrahydrofolate--tRNA-(uracil-5-)-methyltransferase TrmFO	AALLDAEQAELK	41.79	1269.9		12.779
252	TSX_ECO57	Nucleoside-specific channel-forming protein tsx	LTNTDLSFGPFK	92.5	1340.01	13.7019	13.6191
		Nucleoside-specific channel-forming protein tsx	NDTYLEYEAFAK	71.14	1464.04	12.9091	12.8844
		Nucleoside-specific channel-forming protein tsx	NDTYLEYEAFAK	66.26	1460.59	9.88549	11.8325
		Nucleoside-specific channel-forming protein tsx	EWYFANNYIYDMGR	56.6	1858.2	10.2452	10.2026
		Nucleoside-specific channel-forming protein tsx	LTNTDLSFGPFK	92.5	1337.06	12.643	12.5315
		Nucleoside-specific channel-forming protein tsx	EWYFANNYIYDMGR	56.6	1855.3	9.45155
		Nucleoside-specific channel-forming protein tsx	EWYFANNYIYDMGR	56.6	1856.29	9.88474
		Nucleoside-specific channel-forming protein tsx	GIWNHGSPLFMEIEPR	50.34	1897.92	12.0038	12.398
		Nucleoside-specific channel-forming protein tsx	GIWNHGSPLFMEIEPR	50.34	1899.43	12.4661	12.3374
		Nucleoside-specific channel-forming protein tsx	LTNTDLSFGPFK	63.31	1339.93	9.529	9.77807
253	TYPA_ECO27	GTP-binding protein TypA/BipA	VEETEDADAFR	69.58	1280.85	7.97311	8.14052
		GTP-binding protein TypA/BipA	LLQQSGTFDSR	49.85	1252.37	7.7447	8.24943
		GTP-binding protein TypA/BipA	LLQQSGTFDSR	71.97	1249.86	8.21499	8.36318
		GTP-binding protein TypA/BipA	VEETEDADAFR	69.58	1282.35	6.49472	8.22273
		GTP-binding protein TypA/BipA	LLQQSGTFDSR	71.97	1251.88	8.27709
254	UPP_CITK8	Uracil phosphoribosyltransferase	VLVLVAAPEGIAALEK	40.62	1592.62	11.3406	11.2974
		Uracil phosphoribosyltransferase	VLVLVAAPEGIAALEK	40.62	1590.05	9.6673	9.722
		Uracil phosphoribosyltransferase	VLVLVAAPEGIAALEK	40.62	1593.23		11.5272
255	USPD_ECOLI	Universal stress protein D	MSADLLIVPFIDK	78.91	1479.05	11.0574	11.7658
		Universal stress protein D	MSADLLIVPFIDK	84.83	1478.04	11.2712
256	USPE_ECO57	Universal stress protein E	YYLNAGVPIEIK	41.25	1379.56	10.7195	10.5084
		Universal stress protein E	LEAVIFTPTDWHLLR	42.34	1811.42	8.57691	8.46978
		Universal stress protein E	YYLNAGVPIEIK	58.11	1380.07	10.3786	10.4291
257	USPG_ECO57	Universal stress protein G	NPSISTHLLGSNASSVIR	63.42	1853.32	11.2125	8.39866
		Universal stress protein G	NPSISTHLLGSNASSVIR	63.42	1851.33	11.3672	8.29944
		Universal stress protein G	FGSVRDEVNELAEELGADVVVIGSR	57.66	2660.82	9.93169
258	VANS_ENTFC	Sensor protein VanS	EQDAKLAEQR	43.07	1187.9		7.98656
259	Y1722_KLEP3	UPF0265 protein KPK_1722	METTKPSFQDVLEFVR	67.81	1943.3	10.7408	11.7845
		UPF0265 protein KPK_1722	METTKPSFQDVLEFVR	67.81	1941.28	10.6803	11.6722
260	Y309_MYCGE	Uncharacterized lipoprotein MG309	KVEAAVKK	45.06	872.757	9.81431	6.13937
		Uncharacterized lipoprotein MG309	KVEAAVKK	45.06	870.747	9.25058	7.29413
261	Y3595_CITK8	UPF0307 protein CKO_03595	LGAEIVDLGK	59.96	1015.24	9.85776	7.18288
		UPF0307 protein CKO_03595	LGAEIVDLGK	59.96	1012.71	10.8115	6.3296
262	YAEH_ECO24	UPF0325 protein YaeH	YIIDELDQICQR	54.69	1566.05	9.21907	9.7498
263	YAJG_ECOL6	Uncharacterized lipoprotein YajG	FLLQEVLEK	50.98	1118.86	11.1499	11.5626
		Uncharacterized lipoprotein YajG	FLLQEVLEK	50.98	1116.8	10.8376	11.326
		Uncharacterized lipoprotein YajG	DNQIVTLTASR	47.09	1217.82	10.3379	4.97544
		Uncharacterized lipoprotein YajG	DNQIVTLTASR	47.09	1215.82	10.3122	5.36569
264	YBHC_ECOLI	Putative acyl-CoA thioester hydrolase YbhC	FNAFGDGVAQLGR	54.8	1351.94	10.0526	9.21194
265	YBIS_ECO57	Probable L,D-transpeptidase YbiS	VQFIDEPVK	48.23	1074.84	10.3985	10.4959
266	YCBK_ECO57	Uncharacterized protein YcbK	SIDPGLFDQLYR	59.11	1423.96	10.5639	10.8905
		Uncharacterized protein YcbK	SIDPGLFDQLYR	59.11	1420.98	9.71397	10.3477
		Uncharacterized protein YcbK	SIDPGLFDQLYR	59.11	1421.96	9.20605	9.80182
267	YDGH_ECOLI	Protein YdgH	VINGVVELPK	44.26	1068.27	12.4618	8.42076
		Protein YdgH	IVQSPDVIPADSEAGR	59.06	1654.2	10.4703	7.76518
		Protein YdgH	IVQSPDVIPADSEAGR	59.06	1653.11	10.0752	6.65333
		Protein YdgH	VINGVVELPK	44.26	1066.78	10.0323	8.73664
267	YEDD_ECOLI	Uncharacterized lipoprotein YedD	ALVSPEAIGSLIVTK	55.25	1498.12	10.4522	10.7725
		Uncharacterized lipoprotein YedD	ALVSPEAIGSLIVTK	55.25	1496.05	10.1664	10.3654
269	YFIA_ECO57	Ribosome-associated factor Y	EPQGFVADATINTPNGVLVASGK	45.71	2285.58	11.7858	12.4282
		Ribosome-associated factor Y	EPQGFVADATINTPNGVLVASGK	45.71	2286.05	9.97036	11.717
		Ribosome-associated factor Y	EPQGFVADATINTPNGVLVASGK	45.71	2282.57	11.1873	11.2878
		Ribosome-associated factor Y	HEDMYTAINELINKLER	58.43	2105.43	10.4007	10.8076
270	YIAD_ECOLI	Probable lipoprotein YiaD	SAIGAGLGSLVGAGIGALSSSK	63.34	1873.38	8.73663	8.51723
271	YMGG_ECO24	UPF0757 protein YmgG	GAVIGGTGGAILGK	43.95	1171.37	10.5729	6.13821
		UPF0757 protein YmgG	VGAAVGAVTGVLTGNGLEGAIK	75.6	1955.88	9.92395	9.75909
		UPF0757 protein YmgG	VGAAVGAVTGVLTGNGLEGAIK	58.66	1954.53		10.4442
272	YNJE_ECOLI	Thiosulfate sulfurtransferase YnjE	VIEAAWGAPK	58.99	1041.79	9.7441	1.45712
273	YRAP_ECO57	Uncharacterized protein YraP	VTTAFTFIK	52.28	1027.78	10.3109	10.3235
		Uncharacterized protein YraP	SVGTQVDDGTLEVR	79.38	1473.95	10.1618	7.83666
		Uncharacterized protein YraP	VLLVGQSPNAELSAR	116.4	1554.13	10.7791	6.17638
		Uncharacterized protein YraP	SVGTQVDDGTLEVR	79.38	1475.98	10.317	6.90004
		Uncharacterized protein YraP	VTTAFTFIK	40.93	1026.75		9.86055
		Uncharacterized protein YraP	VLLVGQSPNAELSAR	116.4	1552.02	10.0532
The red characters mean proteins only RC85 OMVs possessed and blue characters indicate only RC85+ OMVs owned.

## Sheet: 2-2
No.	Protein	ID Details	Peptide	ID Score	MH+ (Da)	1_1 Int (RC85OMVs)	2_1 Int (RC85+OMVs)	Av. Diff. (2Log)
1	EFTU1_CARHZ	Elongation factor Tu 1	TTLTAAITTVLAK	54.03	1304.08	9.33495	8.1713	1.16366
		Elongation factor Tu 1	VGEEVEIVGIK	62.78	1169.4	9.09362	7.17529	1.91832
2	OMPX_ECO57	Outer membrane protein X	SVDVGTWIAGVGYR	58.71	1480.13	9.07417	7.86438	1.20979
3	RPOB_ACTP2	DNA-directed RNA polymerase subunit beta	ISALGPGGLTR	46.75	1041.88	9.75877	8.40175	1.35703
		DNA-directed RNA polymerase subunit beta	ISALGPGGLTR	46.75	1039.81	9.62168	8.39593	1.22574
4	RPOB_BUCA5	DNA-directed RNA polymerase subunit beta	AVAVDSGVTAVAK	48.76	1185.93	10.0238	4.09036	5.93343
		DNA-directed RNA polymerase subunit beta	AVAVDSGVTAVAK	48.76	1187.97	10.1929	4.09786	6.09506
5	RPOB_ECO24	DNA-directed RNA polymerase subunit beta	RGGVVQYVDASR	46.23	1303.95	7.7151	5.2393	2.4758
		DNA-directed RNA polymerase subunit beta	RGGVVQYVDASR	46.23	1307.01	7.90337	3.65856	4.24481
		DNA-directed RNA polymerase subunit beta	LGDLPTSGQIR	56.22	1156.92	9.43996	8.08548	1.35448
		DNA-directed RNA polymerase subunit beta	AVLVAGGVEAEK	42.59	1141.93	11.6634	8.49868	3.16474
		DNA-directed RNA polymerase subunit beta	AVLVAGGVEAEK	42.59	1142.85	6.4931	3.03549	3.45761
6	CH60_OLEAN	60 kDa chaperonin	EGVITVEEGKGLEDELDVVEGMQFDR	52.58	2908.97	9.95956	8.54013	1.41944
7	EFTU_ALTMD	Elongation factor Tu	AIDKPFILPIEDVFSISGR	44.25	2117.57	8.59552	7.08345	1.51207
8	SYA_ECO24	Alanine--tRNA ligase	VGDAVQADVDEAR	66.89	1345.9	8.04984	6.27748	1.77236
9	TYPA_ECO27	GTP-binding protein TypA/BipA	VEETEDADAFR	69.58	1282.35	8.22273	6.49472	1.72801
10	TOLC_ECOLI	Outer membrane protein TolC	AQYDTVLANEVTAR	64.32	1550.55	8.63402	5.96006	2.67396
		Outer membrane protein TolC	AQYDTVLANEVTAR	64.32	1550.55	8.36387	6.58281	1.78106
11	YNJE_ECOLI	Thiosulfate sulfurtransferase YnjE	VIEAAWGAPK	58.99	1041.79	9.7441	1.45712	8.28698
12	AG43_ECOLI	Antigen 43	LQAGAFNYSLNR	52.97	1353.97	10.4422	8.15835	2.28388
		Antigen 43	TILNLVNAGNSASGLATSGK	68.43	1888.49	10.1327	8.13607	1.99663
		Antigen 43	LGAFSVVEGK	68.69	1006.26	8.78186	6.99088	1.79098
		Antigen 43	SGSGTLTVSNTTLTQK	65.46	1594.03	10.5177	0	10.5177
		Antigen 43	LQVDAGGTATNVTLK	76.94	1485.14	9.5082	3.0101	6.4981
13	FLGL_ECOLI	Flagellar hook-associated protein 3	VSLEESVLSQVTTAIQNAQEK	50.97	2274.65	9.8613	8.84467	1.01664
14	G3P1_ECO57	Glyceraldehyde-3-phosphate dehydrogenase A	VPTPNVSVVDLTVR	47.57	1496.59	10.3427	9.07797	1.26475
15	NMPC_ECOLI	Putative outer membrane porin protein NmpC	YVDVGATYYFNK	46.66	1436.59	9.17823	7.71829	1.45994
16	EFTS_CARHZ	Elongation factor Ts	IGENINIR	49.48	928.784	9.36247	6.67243	2.69004
17	EFTU1_ECO24	Elongation factor Tu 1	AFDQIDNAPEEK	45.68	1376.49	8.0651	6.52943	1.53567
		Elongation factor Tu 1	ALEGDAEWEAK	86.63	1218.88	10.6511	9.57341	1.07767
18	FIMC_ECOL6	Chaperone protein FimC	LPSDAGSNITYR	48.42	1293.98	7.91733	3.67707	4.24026
19	FLIC_ECOLI	Flagellin	ALDDAIASVDK	48.82	1118.36	10.8593	9.63135	1.22792
		Flagellin	TLGLDGFSVK	47.52	1036.81	9.20262	7.94833	1.2543
		Flagellin	LGGDDGKTEVVDIDGK	53.09	1618.27	9.35885	5.83958	3.51927
		Flagellin	IQDADYATEVSNMSK	51.97	1684.19	10.0738	8.00975	2.06405
		Flagellin	IQDADYATEVSNMSK	51.97	1688.18	7.90844	-0.0145697	7.92301
		Flagellin	ALDDAIASVDKFR	46.38	1421.04	14.2113	12.0406	2.17074
		Flagellin	ELTVQATTGTNSESDLSSIQDEIK	103.64	2566.72	13.2837	10.7691	2.51457
		Flagellin	TLGLDGFSVK	49.85	1034.75	14.5005	12.7153	1.78528
		Flagellin	TLGLDGFSVK	49.85	1036.77	14.7713	12.8882	1.88313
		Flagellin	TLGLDGFSVK	50.56	1036.78	9.10614	7.35041	1.75574
		Flagellin	IQVGANDNQTITIDLK	40.91	1743.23	9.63634	8.08821	1.54813
		Flagellin	IQVGANDNQTITIDLK	88.01	1743.24	11.5676	9.48961	2.07801
		Flagellin	TITYTDSSGAASSPTAVK	74.36	1754.72	9.73631	6.08745	3.64887
		Flagellin	TLGLDGFSVK	43.29	1037.24	9.6839	6.23206	3.45185
		Flagellin	IQVGANDNQTITIDLK	109.13	1742.73	11.3199	9.36392	1.956
		Flagellin	TLGLDGFSVK	43.29	1035.27	9.60568	6.25815	3.34753
		Flagellin	IQVGANDNQTITIDLK	57.04	1743.26	10.9201	9.71752	1.20259
		Flagellin	TITYTDSSGAASSPTAVK	74.36	1758.72	9.99382	5.68556	4.30826
		Flagellin	IQVGANDNQTITIDLK	102.2	1743.22	11.6085	9.47968	2.12885
		Flagellin	IQVGANDNQTITIDLK	102.2	1743.25	11.3254	9.40109	1.92428
		Flagellin	ALDDAIASVDK	71.63	1117.83	12.9522	6.7467	6.20547
		Flagellin	IQVGANDNQTITIDLK	89.48	1743.22	11.276	9.18093	2.09503
		Flagellin	IQVGANDNQTITIDLK	89.48	1741.2	11.6452	10.0031	1.64211
		Flagellin	TLGLDGFSVK	48.57	1033.78	12.4947	10.7328	1.76193
		Flagellin	LGGDDGKTEVVDIDGK	46.9	1618.11	14.9704	0	14.9704
		Flagellin	NANDGISVAQTTEGALSEINNNLQR	95.34	2629.76	14.7388	12.9006	1.83813
		Flagellin	AQVINTNSLSLITQNNINK	85.97	2085.55	14.5983	13.301	1.29731
		Flagellin	VSGQTQFNGVNVLAK	90.03	1562.15	12.7365	10.3596	2.3769
		Flagellin	IQDADYATEVSNMSK	43.09	1671.1	8.02964	6.49247	1.53717
		Flagellin	AQIIQQAGNSVLAK	78.38	1441.04	14.7818	5.71138	9.07037
		Flagellin	AQIIQQAGNSVLAK	78.38	1437.93	12.066	3.48547	8.5805
		Flagellin	IQDADYATEVSNMSK	57.43	1684.11	12.4038	0	12.4038
20	MIND_BUCAP	Septum site-determining protein MinD	TTSSAAIATGLAQK	60.76	1320.07	7.87461	4.84754	3.02707
		Septum site-determining protein MinD	TTSSAAIATGLAQK	60.76	1317.94	7.832	-0.0145697	7.84657
21	MTNN_ECO24	5'-methylthioadenosine/S-adenosylhomocysteine nucleosidase	VGDIVVSDEAR	56.14	1159.88	7.61348	4.58087	3.03261
		5'-methylthioadenosine/S-adenosylhomocysteine nucleosidase	VGDIVVSDEAR	56.14	1157.9	9.31445	-0.0145697	9.32902
22	PUR7_SODGM	Phosphoribosylaminoimidazole-succinocarboxamide synthase	IFDDAGLILVDFK	60.4	1466.57	9.30753	7.74262	1.56491
23	RL1_ACTP2	50S ribosomal protein L1	VAVFTQGANAEAAK	57.72	1374.02	10.9034	-0.0145697	10.9179
		50S ribosomal protein L1	VAVFTQGANAEAAK	57.72	1377.06	11.9789	6.64872	5.33014
24	RPOB_CITK8	DNA-directed RNA polymerase subunit beta	LQMELVPER	46.56	1130.87	8.68759	5.21546	3.47214
		DNA-directed RNA polymerase subunit beta	LQMELVPER	47.1	1130.84	7.32267	4.47013	2.85254
		DNA-directed RNA polymerase subunit beta	LQMELVPER	46.56	1127.86	8.95625	5.29143	3.66482
25	RS2_AERHH	30S ribosomal protein S2	LKDLETQSQDGTFDK	50.31	1722.32	10.8777	-0.0145697	10.8923
		30S ribosomal protein S2	LKDLETQSQDGTFDK	50.31	1725.27	11.2523	-0.0145697	11.2669
26	RS3_AERHH	30S ribosomal protein S3	LVADSITSQLER	83.82	1333.02	12.2921	10.4774	1.81475
27	RISB_CITK8	6,7-dimethyl-8-ribityllumazine synthase	FNNFINDSLLEGAIDALKR	64.62	2149.95	11.0499	9.56745	1.48245
		6,7-dimethyl-8-ribityllumazine synthase	FNNFINDSLLEGAIDALKR	64.62	2149.43	10.9861	9.34574	1.64032
		6,7-dimethyl-8-ribityllumazine synthase	FNNFINDSLLEGAIDALKR	64.62	2148.43	10.7913	9.54023	1.25112
28	RL11_ACTP2	50S ribosomal protein L11	GLPIPVVITVYADR	52.39	1514.1	10.758	9.53437	1.22364
29	RL28_ECO24	50S ribosomal protein L28	GIDTVLAELR	82.52	1086.29	14.0161	12.9639	1.0522
30	RL4_ACTP2	50S ribosomal protein L4	SILSELVR	42.31	917.73	10.1904	8.43768	1.75268
		50S ribosomal protein L4	SILSELVR	41.53	914.183	10.9456	8.35231	2.59329
31	RL4_CITK8	50S ribosomal protein L4	DATGIDPVSLIAFDK	78.05	1561.57	10.5322	9.3773	1.15495
32	RL5_BUCAK	50S ribosomal protein L5	LLDNAAADLAAISGQKPLITK	64.26	2122.51	11.8331	10.6885	1.14453
33	RL5_CITK8	50S ribosomal protein L5	ALLAAFDFPFR	46.62	1267.41	11.4403	8.11749	3.32279
34	RS4_CITK8	30S ribosomal protein S4	LKGNTGENLLALLEGR	41	1697.22	10.8999	9.58401	1.31585
		30S ribosomal protein S4	GNTGENLLALLEGR	98.09	1455.08	12.5273	10.4677	2.05965
35	Y1722_KLEP3	UPF0265 protein KPK_1722	METTKPSFQDVLEFVR	67.81	1943.3	11.7845	10.7408	1.04372
36	YFIA_ECO57	Ribosome-associated factor Y	EPQGFVADATINTPNGVLVASGK	45.71	2286.05	11.717	9.97036	1.74664
37	ASPA_ECO57	Aspartate ammonia-lyase	IEEDLLGTR	49.07	1045.79	9.95326	2.16847	7.78479
38	BAMB_ECOLI	Outer membrane protein assembly factor BamB	VDSSGFQTEPVAADGK	96.32	1606.02	8.90383	0	8.90383
39	EFTU_BORAP	Elongation factor Tu	IIVFLNK	40.15	846.716	7.1636	6.02063	1.14297
40	FADL_ECO57	Long-chain fatty acid transport protein	AYSGEGAIADDAGNVSR	101.36	1652.81	10.7205	0	10.7205
		Long-chain fatty acid transport protein	INEGPYQFESEGK	70.51	1498.03	12.3497	2.02821	10.3215
41	FLGE_ECOLI	Flagellar hook protein FlgE	LVDSNGSVFYSR	87.04	1343.94	10.2377	0	10.2377
42	FLGK_ECOLI	Flagellar hook-associated protein 1	ISFDNNQWQVTR	78.69	1508.03	8.08159	5.7559	2.32569
		Flagellar hook-associated protein 1	SFNDAYASLVSDIGNK	48.89	1701.65	10.3055	9.13342	1.17204
43	FLID_ECO57	Flagellar hook-associated protein 2	SALTTFQTANTALSK	41.47	1554.09	8.52804	6.20881	2.31923
		Flagellar hook-associated protein 2	ATLTPISNQQSSFTAK	67.65	1692.1	10.3866	0.684007	9.70256
		Flagellar hook-associated protein 2	ATLTPISNQQSSFTAK	67.65	1694.19	10.836	0.0221917	10.8138
44	GLNA_ECO57	Glutamine synthetase	AINALANPTTNSYK	52.99	1474.99	9.80448	0	9.80448
45	LAMB_ENT38	Maltoporin	LGNECETYAEIK	45.01	1426.97	9.95523	3.64491	6.31032
46	PTFAH_ECO57	Multiphosphoryl transfer protein	FTAQGADAEQALK	52.83	1348.93	8.58963	1.19356	7.39608
47	RPOA_BUCBP	DNA-directed RNA polymerase subunit alpha	LLVDACYSPVER	49.99	1421.99	9.41201	8.2322	1.17981
48	RPOA1_PSYIN	DNA-directed RNA polymerase subunit alpha 1	VTLEPLER	42.44	956.764	10.9082	0	10.9082
49	SYN_ECO24	Asparagine--tRNA ligase	SVVPVADVLQGR	57.18	1239.91	9.30878	7.525	1.78378
		Asparagine--tRNA ligase	SVVPVADVLQGR	57.18	1237.88	9.1967	6.63642	2.56027

## Sheet: 2-3
No.	Protein	ID Details	Peptide	ID Score	MH+ (Da)	1_1 Int (RC85OMVs)	2_1 Int (RC85+OMVs)	Av. Diff. (2Log)
1	CIRA_ECOLI	Colicin I receptor	NPGNSSPITSESNTVDGK	79.95	1804.19	4.74719	7.50264	-2.75544
		Colicin I receptor	LSDAVNLTGGTSSK	71.42	1349.96	7.16349	9.16255	-1.99906
		Colicin I receptor	LSINYTYNDGR	64.05	1315.9	5.09	9.67244	-4.58244
		Colicin I receptor	LSDAVNLTGGTSSK	71.42	1349.93	7.16243	8.6776	-1.51517
		Colicin I receptor	AGVLNLGDKDLSR	49.93	1355.94	3.89625	8.599	-4.70275
2	EFG_ACIC1	Elongation factor G	EFNVEANVGKPQVAYR	41.57	1821.33	4.08581	9.77559	-5.68978
3	EFG_ACTP2	Elongation factor G	IATDPFVGNLTFFR	47	1598.11	9.4986	10.7101	-1.21154
4	EFG_CITK8	Elongation factor G	VYSGVVNSGDTVLNSVK	93.26	1738.23	0.106776	10.1994	-10.0926
5	EFG_ECO24	Elongation factor G	YLGGEELTEAEIK	57.05	1451.98	3.81311	9.81275	-5.99965
6	EFG_WIGBR	Elongation factor G	IAASIAFK	55.92	820.665	5.75474	9.84925	-4.0945
7	EFG1_SHEDO	Elongation factor G 1	AGDIAAAIGLK	44.74	999.77	0.106776	10.5772	-10.4704
8	FHUA_ECOLI	Ferrichrome-iron receptor	GASNTYDHLIIR	68.75	1358.96	4.26887	9.39152	-5.12265
		Ferrichrome-iron receptor	EALSYTPGVSVGTR	44.43	1433.95	4.23912	8.22387	-3.98474
		Ferrichrome-iron receptor	SSPGGLLNMVSK	47.57	1205.85	4.71693	9.40855	-4.69162
9	FIU_ECO57	Catecholate siderophore receptor Fiu	GTLDVNQVIGDTTAVR	54.4	1659.09	4.03604	8.69025	-4.65422
10	LPOA_ECOL6	Penicillin-binding protein activator LpoA	NNVEELLK	41.49	958.706	4.16149	9.18514	-5.02365
		Penicillin-binding protein activator LpoA	ALIAQEPLLGAK	49.97	1223.98	0.106776	10.5037	-10.3969
		Penicillin-binding protein activator LpoA	ALIAQEPLLGAK	49.97	1221.83	2.528	9.53783	-7.00983
11	LPTD_ECO57	LPS-assembly protein LptD	IASANQVTTGVTSR	89.84	1405	8.18715	9.6611	-1.47395
		LPS-assembly protein LptD	IASANQVTTGVTSR	89.84	1404.94	6.23015	8.96119	-2.73103
12	PT1_ECOLI	Phosphoenolpyruvate-protein phosphotransferase	DALPTEEEQFAAYK	51.88	1610.01	3.00649	8.7973	-5.79081
		Phosphoenolpyruvate-protein phosphotransferase	DALPTEEEQFAAYK	51.88	1612.05	2.57373	9.03463	-6.4609
		Phosphoenolpyruvate-protein phosphotransferase	VLGFITDAGGR	43.23	1105.82	0.106776	10.3886	-10.2818
13	PT1_SALTI	Phosphoenolpyruvate-protein phosphotransferase	ISADKVDQEVER	63.01	1389.45	6.14921	8.39124	-2.24203
14	RIR1_ECOLI	Ribonucleoside-diphosphate reductase 1 subunit alpha	FYDAVSTFK	41.63	1077.74	5.23146	8.7824	-3.55094
15	RPOB_ECO24	DNA-directed RNA polymerase subunit beta	LGDLPTSGQIR	64.96	1156.84	5.95163	9.35449	-3.40286
		DNA-directed RNA polymerase subunit beta	LGDLPTSGQIR	64.96	1156.8	6.01912	8.62606	-2.60694
16	RPOC_BLOPB	DNA-directed RNA polymerase subunit beta'	YIVNEVQDVYR	64.89	1397.94	3.97178	8.83349	-4.86171
17	RS1_ECO57	30S ribosomal protein S1	AYEDAETVTGVINGK	61.43	1567.05	2.83257	9.22463	-6.39205
18	SYA_ECO24	Alanine--tRNA ligase	LLVSELSGVEPK	50.09	1270.92	1.74498	9.53015	-7.78517
19	SYK2_ECO57	Lysine--tRNA ligase, heat inducible	TLAQEVLGTTK	41.12	1160.86	0.106776	10.1702	-10.0634
		Lysine--tRNA ligase, heat inducible	ALAESIGITVEK	50.06	1227.88	5.46954	9.34941	-3.87987
		Lysine--tRNA ligase, heat inducible	ALAESIGITVEK	50.06	1230.92	5.21037	9.52244	-4.31207
20	EFTU_ALTMD	Elongation factor Tu	AIDKPFILPIEDVFSISGR	52.21	2114.53	9.95393	11.0833	-1.12938
21	OMPA_ECO57	Outer membrane protein A	IGSDAYNQGLSER	73.24	1409.97	6.89813	15.9567	-9.05853
		Outer membrane protein A	DGSVVVLGYTDR	86.86	1281.94	9.32008	11.9531	-2.63306
		Outer membrane protein A	DGSVVVLGYTDR	67.04	1281.92	10.1075	12.7827	-2.67519
		Outer membrane protein A	FGQGEAAPVVAPAPAPAPEVQTK	49.49	2232.67	15.915	17.0051	-1.09003
		Outer membrane protein A	IGSDAYNQGLSER	65.84	1410.03	8.91714	11.9375	-3.02039
		Outer membrane protein A	IGSDAYNQGLSER	65.84	1408.04	9.38956	11.8236	-2.43408
		Outer membrane protein A	IGSDAYNQGLSER	75.39	1410.99	8.69604	10.6881	-1.9921
		Outer membrane protein A	IGSDAYNQGLSER	66.29	1410.01	8.1148	12.6035	-4.48873
		Outer membrane protein A	IGSDAYNQGLSER	77.21	1409.88	3.39529	12.9705	-9.57523
		Outer membrane protein A	FGQGEAAPVVAPAPAPAPEVQTK	40.11	2232.61	6.04715	11.1604	-5.11329
		Outer membrane protein A	DGSVVVLGYTDR	60.38	1280.92	6.24928	10.6578	-4.40852
		Outer membrane protein A	DGSVVVLGYTDR	60.38	1277.83	5.03404	9.60124	-4.56721
		Outer membrane protein A	IGSDAYNQGLSER	73.24	1408.08	6.64813	15.5683	-8.92021
22	OMPC_ECO57	Outer membrane protein C	INLLDDNQFTR	64.36	1347.43	13.972	15.3798	-1.40776
		Outer membrane protein C	VGSLGWANK	62	931.736	6.69696	10.248	-3.55105
		Outer membrane protein C	INLLDDNQFTR	52.79	1349.99	8.07351	9.41332	-1.33981
		Outer membrane protein C	FQDVGSFDYGR	58.03	1290.9	8.39461	9.98171	-1.5871
		Outer membrane protein C	FQDVGSFDYGR	58.03	1287.42	8.92221	11.6614	-2.73923
		Outer membrane protein C	FQDVGSFDYGR	53.87	1289.42	8.26536	9.44995	-1.18459
23	OMPF_ECOLI	Outer membrane protein F	YADVGSFDYGR	43.84	1249.85	9.61796	12.1396	-2.52165
24	RNY_BACHD	Ribonuclease Y	KEAILEVK	40.68	929.784	6.34205	9.00493	-2.66288
25	Y309_MYCGE	Uncharacterized lipoprotein MG309	KVEAAVKK	45.06	872.757	6.13937	9.81431	-3.67494
		Uncharacterized lipoprotein MG309	KVEAAVKK	45.06	870.747	7.29413	9.25058	-1.95645
26	YDGH_ECOLI	Protein YdgH	VINGVVELPK	44.26	1068.27	8.42076	12.4618	-4.04104
		Protein YdgH	IVQSPDVIPADSEAGR	59.06	1654.2	7.76518	10.4703	-2.70512
		Protein YdgH	IVQSPDVIPADSEAGR	59.06	1653.11	6.65333	10.0752	-3.42185
		Protein YdgH	VINGVVELPK	44.26	1066.78	8.73664	10.0323	-1.29562
27	BLC1_ECOLX	Beta-lactamase CTX-M-1	SDLVNYNPIAEK	43.66	1362.52	8.97875	11.2001	-2.22136
28	EFTS_ECO24	Elongation factor Ts	VAALEGDVLGSYQHGAR	63.78	1743.38	9.67134	10.8463	-1.17496
29	PA1_ECO57	Phospholipase A1	GILGPNSVLGASYTQK	79.34	1604.19	7.64541	8.66218	-1.01677
30	RBSB_ECOLI	Ribose import binding protein RbsB	ILLINPTDSDAVGNAVK	84.2	1741.32	8.94818	10.353	-1.40486
31	TSX_ECO57	Nucleoside-specific channel-forming protein tsx	NDTYLEYEAFAK	66.26	1460.59	9.88549	11.8325	-1.94702
32	CH601_ECOK1	60 kDa chaperonin 1	AIAQVGTISANSDETVGK	84.81	1758.09	2.41321	9.21482	-6.80162
		60 kDa chaperonin 1	AVTAAVEELK	41.23	1030.77	6.51654	9.55612	-3.03958
33	FIS_CITK8	DNA-binding protein Fis	VNSDVLTVSTVNSQDQVTQKPLR	90.37	2528.73	4.53915	10.1511	-5.61197
34	IF3_BLOFL	Translation initiation factor IF-3	FRPGTDEGDYQVK	44.61	1510.01	3.23243	11.9162	-8.68373
		Translation initiation factor IF-3	FRPGTDEGDYQVK	44.61	1511.96	3.87238	12.1601	-8.28776
35	IF3_ECO27	Translation initiation factor IF-3	EMAHQQIGMEVLNR	47.12	1688.13	4.52996	10.3337	-5.80372
36	LPP1_SALPA	Major outer membrane lipoprotein 1	IDQLSSDVQTLNAK	74.3	1532.06	7.04777	13.9819	-6.93414
		Major outer membrane lipoprotein 1	IDQLSSDVQTLNAK	74.3	1529.02	5.13859	13.9735	-8.83496
37	MIPA_ECOLI	MltA-interacting protein	LSITAYWSPLYFK	48.09	1589.61	8.75208	10.1163	-1.36421
		MltA-interacting protein	LSITAYWSPLYFK	48.09	1589.06	8.30808	10.0919	-1.78383
		MltA-interacting protein	LSDEVTDSPMVDK	74.79	1451.89	1.71048	10.6218	-8.91131
38	NMPC_ECOLI	Putative outer membrane porin protein NmpC	YVDVGATYYFNK	55.33	1438.95	9.25688	11.8641	-2.60719
39	NQOR_CITK8	NAD(P)H dehydrogenase (quinone)	GGTPYGATTIAGGDGSR	67.3	1537.92	0.936674	9.48305	-8.54637
40	NUSB_CITK8	N utilization substance protein B homolog	LLEELGQVEK	41.26	1157.84	5.85275	10.1523	-4.29958
41	NUSB_ECO24	N utilization substance protein B homolog	IALYELSK	52.53	937.196	6.09843	9.31899	-3.22056
42	NUSG_BUCAI	Transcription termination/antitermination protein NusG	VSVSIFGR	42.89	865.136	6.98445	9.94291	-2.95846
43	OMPA_CITFR	Outer membrane protein A (Fragment)	AALIDCLAPDR	88.69	1214.86	8.56518	11.983	-3.41778
		Outer membrane protein A (Fragment)	AALIDCLAPDR	88.69	1212.85	8.08546	11.5116	-3.42612
		Outer membrane protein A (Fragment)	AALIDCLAPDR	88.69	1212.35	6.23641	9.45509	-3.21868
44	OMPC_ECOLI	Outer membrane protein C	INLLDDNQFTR	57.53	1345.44	10.1063	11.2464	-1.14007
		Outer membrane protein C	TDAQNTAAYIGNGDR	61.62	1567.06	4.92531	11.2109	-6.28556
		Outer membrane protein C	NGNPSGEGFTSGVTNNGR	64.79	1765.08	0.118311	9.95905	-9.84074
45	OMPW_ECOLI	Outer membrane protein W	EAGLSDLSLK	61.14	1033.26	7.57064	14.1188	-6.54815
		Outer membrane protein W	EAGLSDLSLK	61.14	1031.25	7.66169	13.8932	-6.23154
		Outer membrane protein W	EAGLSDLSLK	49.31	1032.26	7.26393	9.62135	-2.35742
46	PAL_ECO57	Peptidoglycan-associated lipoprotein	GVSADQISIVSYGK	46.33	1423.97	7.60521	9.89212	-2.28692
		Peptidoglycan-associated lipoprotein	GVSADQISIVSYGK	61.17	1424.98	6.96883	11.8462	-4.87733
47	PURA2_PHOLL	Adenylosuccinate synthetase 2	IVDLLTER	41.86	959.207	6.45122	10.3381	-3.88691
		Adenylosuccinate synthetase 2	IVDLLTER	41.86	957.195	7.30981	8.85018	-1.54037
48	RBFA_CITK8	Ribosome-binding factor A	ALQEASGFIR	46.42	1091.78	6.88736	11.3578	-4.47042
		Ribosome-binding factor A	VYVTFLNDKDEDAVK	64.65	1756.76	8.49845	11.0935	-2.595
49	RBFA_PECCP	Ribosome-binding factor A	EIAIIIQR	53.75	955.744	7.12293	9.63141	-2.50848
50	RL1_ACTP2	50S ribosomal protein L1	VVGQLGQVLGPR	68.63	1223.43	7.34222	11.9497	-4.60752
		50S ribosomal protein L1	VAVFTQGANAEAAK	54.9	1374.96	3.73664	11.64	-7.90339
		50S ribosomal protein L1	VAVFTQGANAEAAK	54.9	1376.89	3.90198	11.8868	-7.98481
		50S ribosomal protein L1	VGTVTPNVAEAVK	47.33	1284.91	5.17553	12.6625	-7.48699
51	RL10_ECO24	50S ribosomal protein L10	AVEGTPFECLK	49.41	1250.85	7.75514	12.0256	-4.27046
52	RL14_BUCAK	50S ribosomal protein L14	YAGVGDIIK	41.36	935.699	5.31822	11.2741	-5.95586
53	RL15_CITK8	50S ribosomal protein L15	VEGGVVDLNTLK	42.99	1242.79	7.79142	11.8019	-4.01052
		50S ribosomal protein L15	VILAGEVTTPVTVR	70.89	1455.54	8.51043	11.1872	-2.67672
		50S ribosomal protein L15	VILAGEVTTPVTVR	70.89	1453.52	8.28273	11.5598	-3.27705
		50S ribosomal protein L16	VLYEMDGVPEELAR	59.88	1637.08	7.9591	11.5983	-3.63923
		50S ribosomal protein L16	VLYEMDGVPEELAR	57	1634.59	7.49512	10.0296	-2.53452
		50S ribosomal protein L16	VLYEMDGVPEELAR	59.88	1634.07	6.88682	10.7178	-3.83094
		50S ribosomal protein L16	VLYEMDGVPEELAR	57	1634.03	5.40054	6.65391	-1.25337
54	RL17_ACTP7	50S ribosomal protein L17	RVVEPLITLAK	60.52	1238.99	6.64515	11.4363	-4.79111
55	RL19_ACTP2	50S ribosomal protein L19	VFQTHSPVVDSISVK	72.72	1643.18	6.34435	13.0175	-6.67313
56	RL2_ALTMD	50S ribosomal protein L2	ATIGEVGNAEHMLR	50.43	1514.08	5.05135	12.1644	-7.11303
57	RL2_ECO24	50S ribosomal protein L2	SAGTYVQIVAR	72.33	1162.86	5.61608	11.8448	-6.22869
58	RL20_ACTSZ	50S ribosomal protein L20	VAFTALVEK	53.52	978.714	6.90138	12.4439	-5.54253
		50S ribosomal protein L20	VAFTALVEK	50.47	975.687	8.19403	10.0926	-1.89859
		50S ribosomal protein L20	VAFTALVEK	50.47	977.716	8.46667	9.91944	-1.45276
59	RL22_ACISJ	50S ribosomal protein L22	KVLESAIANAEHNDGADIDDLK	66.41	2338.58	7.34884	11.0031	-3.65426
		50S ribosomal protein L22	VLESAIANAEHNDGADIDDLK	46.53	2210.53	9.72981	12.6732	-2.94338
		50S ribosomal protein L22	VLESAIANAEHNDGADIDDLK	46.53	2210.51	10.8863	12.6864	-1.80003
		50S ribosomal protein L22	VLESAIANAEHNDGADIDDLK	46.53	2207.93	10.7719	11.9108	-1.13884
		50S ribosomal protein L22	VLESAIANAEHNDGADIDDLK	46.53	2207.45	8.32752	11.2921	-2.96462
60	RL22_CITK8	50S ribosomal protein L22	VSQALDILTYTNKK	50.8	1593.6	10.4392	12.5807	-2.14143
		50S ribosomal protein L22	KVSQALDILTYTNK	58.76	1594.16	12.2354	13.3115	-1.07612
		50S ribosomal protein L22	VSQALDILTYTNKK	50.8	1590.63	8.9171	12.2011	-3.28399
61	RL6_ECO24	50S ribosomal protein L6	DGYADGWAQAGTAR	72.53	1437.95	6.85199	10.1297	-3.27769
62	RL6_SHEB2	50S ribosomal protein L6	LKLVGVGYR	43.8	1002.73	7.06955	10.7104	-3.64082
		50S ribosomal protein L6	LKLVGVGYR	49.5	1004.78	5.42332	11.3795	-5.95615
		50S ribosomal protein L6	KLKLVGVGYR	51.42	1131.78	5.9785	10.6305	-4.65205
63	RL9_CITK8	50S ribosomal protein L9	INALETVTIASK	64.63	1259.89	7.69102	11.6254	-3.93438
		50S ribosomal protein L9	INALETVTIASK	64.63	1257.39	7.7481	11.0969	-3.34884
64	RL9_ECO24	50S ribosomal protein L9	LAEVLAAANAR	65.78	1099.31	7.12432	11.7728	-4.64847
65	RL9_PHOPR	50S ribosomal protein L9	IGNLGSLGDQVNVK	71.55	1414	5.82283	11.1653	-5.34249
		50S ribosomal protein L9	IGNLGSLGDQVNVK	71.55	1411.97	5.88939	10.9392	-5.04979
66	RS10_ACTP2	30S ribosomal protein S10	LVDIVEPTEK	51.96	1139.79	5.1406	11.8322	-6.69164
		30S ribosomal protein S10	LVDIVEPTEK	51.96	1141.84	5.57762	12.7256	-7.14799
67	RS10_ECO24	30S ribosomal protein S10	LIDQATAEIVETAKR	45.23	1658.22	7.57398	10.6547	-3.08069
		30S ribosomal protein S10	LIDQATAEIVETAK	79.53	1502.06	8.83616	12.2343	-3.39811
		30S ribosomal protein S10	LIDQATAEIVETAK	48.75	1503.04	8.45795	10.1979	-1.73991
		30S ribosomal protein S10	LIDQATAEIVETAK	79.53	1500.05	8.47842	11.7768	-3.29837
68	RS11_ACTP2	30S ribosomal protein S11	STPFAAQVAAER	43.68	1245.85	6.75247	11.4765	-4.72402
		30S ribosomal protein S11	STPFAAQVAAER	43.68	1247.83	7.34827	12.6837	-5.33543
69	RS15_ACIAC	30S ribosomal protein S15	KLLDYLK	40.21	892.687	4.97606	11.3512	-6.37509
70	RS16_AERHH	30S ribosomal protein S16	RPFYQVVVADSR	44.94	1434.97	6.88554	11.0475	-4.16196
71	RS16_CITK8	30S ribosomal protein S16	VGFFNPIASEKEEGTR	40.74	1781.22	9.98327	12.6791	-2.69587
		30S ribosomal protein S16	IAHWVGQGATISDR	63.91	1511.56	6.23367	12.0494	-5.81576
		30S ribosomal protein S16	IAHWVGQGATISDR	63.91	1507.95	5.64675	11.9361	-6.28932
72	RS17_BUCAK	30S ribosomal protein S17	LHVHDENNECGIGDVVEIR	53.76	2203.49	7.80778	12.6272	-4.81939
73	RS20_ECO24	30S ribosomal protein S20	VYAAIEAGDK	48.44	1036.72	1.23105	11.7943	-10.5632
		30S ribosomal protein S20	AFNEMQPIVDR	55.94	1335.87	5.10906	11.9335	-6.82446
74	RS3_AERHH	30S ribosomal protein S3	LVADSITSQLER	78.32	1332.94	7.69748	11.2347	-3.5372
		30S ribosomal protein S3	LVADSITSQLER	57.89	1332.93	8.13201	10.4524	-2.32041
		30S ribosomal protein S3	LVADSITSQLER	78.32	1329.93	7.99009	10.8654	-2.87531
75	RS9_CITK8	30S ribosomal protein S9	SLEQYFGR	47.17	998.689	8.61344	12.2144	-3.60092
76	SKP_ECO57	Chaperone protein Skp	TGVSNTLENEFK	91.28	1339.41	7.23272	11.2197	-3.98695
		Chaperone protein Skp	TGVSNTLENEFK	91.28	1335.9	6.94943	10.3759	-3.42644
77	SLYB_ECO57	Outer membrane lipoprotein SlyB	SLATAAGAVAGGVAGQGVQSAMNK	64.14	2132.52	9.53359	12.5327	-2.9991
		Outer membrane lipoprotein SlyB	VVLASNGSQVTVSPR	125.13	1511	5.43086	12.3407	-6.90983
		Outer membrane lipoprotein SlyB	SLATAAGAVAGGVAGQGVQSAMNK	64.14	2132.54	9.16715	12.4415	-3.27431
		Outer membrane lipoprotein SlyB	VVLASNGSQVTVSPR	125.13	1514.07	5.84725	13.1682	-7.32097
		Outer membrane lipoprotein SlyB	TQGVELEIR	53.86	1044.75	5.3225	12.3795	-7.05701
78	SYW_ECO57	Tryptophan--tRNA ligase	AGVSNLLDILSAVTGQSIPELEK	48.67	2354.51	4.66477	8.6366	-3.97184
79	USPG_ECO57	Universal stress protein G	NPSISTHLLGSNASSVIR	63.42	1853.32	8.39866	11.2125	-2.81382
		Universal stress protein G	NPSISTHLLGSNASSVIR	63.42	1851.33	8.29944	11.3672	-3.06774
80	Y3595_CITK8	UPF0307 protein CKO_03595	LGAEIVDLGK	59.96	1015.24	7.18288	9.85776	-2.67488
		UPF0307 protein CKO_03595	LGAEIVDLGK	59.96	1012.71	6.3296	10.8115	-4.48189
81	YAJG_ECOL6	Uncharacterized lipoprotein YajG	DNQIVTLTASR	47.09	1217.82	4.97544	10.3379	-5.36245
		Uncharacterized lipoprotein YajG	DNQIVTLTASR	47.09	1215.82	5.36569	10.3122	-4.94653
82	YMGG_ECO24	UPF0757 protein YmgG	GAVIGGTGGAILGK	43.95	1171.37	6.13821	10.5729	-4.43465
83	YRAP_ECO57	Uncharacterized protein YraP	SVGTQVDDGTLEVR	79.38	1473.95	7.83666	10.1618	-2.32519
		Uncharacterized protein YraP	VLLVGQSPNAELSAR	116.4	1554.13	6.17638	10.7791	-4.60276
		Uncharacterized protein YraP	SVGTQVDDGTLEVR	79.38	1475.98	6.90004	10.317	-3.41691
