# Supplementary material for: Outer membrane vesicles from β-lactam-resistant Escherichia coli enable the survival of β-lactam-susceptible E. coli in the presence of β-lactam antibiotics
Source: Sci Rep. 2018 Mar 29;8:5402. doi: 10.1038/s41598-018-23656-0 (PMC5876404; doi:10.1038/s41598-018-23656-0)
Supplement: Supplementary file 4 — Dataset 3 [file 41598_2018_23656_MOESM4_ESM.xlsx]

## Sheet: Abbreviation
Dataset 3-1: Depth-analysis of total proteins from RC85+OMVs and RC85 OMVs predicted as other proteins in cellular component group.
Dataset 3-2: Depth-analysis of down-regulated proteins in RC85+OMVs versus RC85 OMVs predicted as other proteins in cellular component group.
Dataset 3-3: Depth-analysis of up-regulated proteins in RC85+OMVs versus RC85 OMVs predicted as other proteins in cellular component group.

## Sheet: 3-1
Protein	Cell periphery	membrane part	periplasmic space	envelope	intracellular	cell projection	other
AG43_ECOLI	o	o	o
ASPG2_ECOLI			o	o
BAMA_CITK8	o	o
BAMD_ECO57	o
BAME_ECOL6	o
CIRA_ECOLI	o	o
CRP_ECO57					o
EMTA_ECO27	o
EMTAL_SHIFL	o
FADL_ECO57	o	o
FECA_ECOLI	o	o
FHUA_ECOLI	o	o
FIMC_ECOL6				o
FIMF_ECOLI						o
FIMH_ECOLI						o
FIU_ECO57	o	o
FLGE_ECOLI						o
FLGK_ECOLI						o
FLIC_ECOLI						o
FLID_ECO57						o
FLIY_ECOL6			o				o
GLNH_ECO57			o				o
GYRA_ECOLI							o
LAMB_ENT38	o
LPOA_ECOL6	o		o
LPOB_ECO57	o
LPP1_SALPA	o
LPTD_ECO57	o
MALE_ECO57			o
MIPA_ECOLI	o
MLAA_ECOLI	o
NLPE_ECOLI	o
NMPC_ECOLI	o
OMPA_CITFR	o
OMPA_ECO57	o
OMPA_SALTI	o
OMPA_YERPE	o
OMPC_ECO57	o
OMPC_ECOLI	o
OMPC_SALTI	o
OMPF_ECOLI	o
OMPT_ECO57	o	o
OMPT_ECOLI	o	o
OMPW_ECOLI	o	o
OMPX_ECO57	o	o
PA1_ECO57	o	o
PAL_ECO57	o	o
PFLB_ECOLI							o
PTNAB_ECO57		o
RBSB_ECOLI		o		o			o
RNY_BACHD		o
SKP_ECO57			o
SLP_ECOLI	o	o
SLYB_ECO57	o
TOLB_DICD3			o
TOLB_ECO24			o
TOLB_SERP5			o
TOLC_ECOLI	o	o
TSX_ECO57	o
VANS_ENTFC		o			o
YBHC_ECOLI	o
YBIS_ECO57			o
YIAD_ECOLI	o	o
YNJE_ECOLI			o
YRAP_ECO57			o

## Sheet: 3-2
Protein	Cell periphery	membrane part	periplasmic space	envelope	intracellular	cell projection	other
AG43_ECOLI	o	o	o
FADL_ECO57	o	o
FIMC_ECOL6				o
FLGE_ECOLI						o
FLGK_ECOLI						o
FLGL_ECOLI						o
FLIC_ECOLI						o
FLID_ECO57						o
LAMB_ENT38	o
NMPC_ECOLI	o
OMPX_ECO57	o	o
TOLC_ECOLI	o	o
YNJE_ECOLI			o

## Sheet: 3-3
Protein	Cell periphery	membrane part	periplasmic space	envelope	intracellular	cell projection	other
CIRA_ECOLI	o	o
FHUA_ECOLI	o	o
FIU_ECO57	o	o
LPOA_ECOL6	o		o
LPP1_SALPA	o
LPTD_ECO57	o
MIPA_ECOLI	o
NMPC_ECOLI	o
OMPA_CITFR	o
OMPA_ECO57	o
OMPC_ECO57	o
OMPC_ECOLI	o
OMPF_ECOLI	o
OMPW_ECOLI	o	o
PA1_ECO57	o	o
PAL_ECO57	o	o
RBSB_ECOLI	o			o			o
RNY_BACHD	o
SKP_ECO57			o
SLYB_ECO57	o
TSX_ECO57	o
YRAP_ECO57			o
