# Supplementary material for: Outer membrane vesicles from β-lactam-resistant Escherichia coli enable the survival of β-lactam-susceptible E. coli in the presence of β-lactam antibiotics
Source: Sci Rep. 2018 Mar 29;8:5402. doi: 10.1038/s41598-018-23656-0 (PMC5876404; doi:10.1038/s41598-018-23656-0)
Supplement: Supplementary file 5 — Dataset 4 [file 41598_2018_23656_MOESM5_ESM.xlsx]

## Sheet: Dataset 4
Dataset 4. Quantitative protein profiling related to β-lactam antibiotic resistance by comparing the OMVs secreted from RC85 and RC85+ using LC-ESI-MS/MS.
Protein	ID Details	Peptide	ID Score	MH+ (Da)	Int (RC85OMV)	Int (RC85+OMV)	Av. Diff. (2Log)
BLC1_ECOLX	Beta-lactamase CTX-M-1	SDLVNYNPIAEK	43.66	1362.52	8.97875	11.2001	-2.22136
OMPC_ECO57	Outer membrane protein C	INLLDDNQFTR	57.53	1345.44	10.1063	11.2464	-1.14007
	Outer membrane protein C	INLLDDNQFTR	64.36	1347.43	13.972	15.3798	-1.40776
	Outer membrane protein C	VGSLGWANK	62	931.736	6.69696	10.248	-3.55105
	Outer membrane protein C	INLLDDNQFTR	52.79	1349.99	8.07351	9.41332	-1.33981
	Outer membrane protein C	FQDVGSFDYGR	58.03	1290.9	8.39461	9.98171	-1.5871
	Outer membrane protein C	FQDVGSFDYGR	58.03	1287.42	8.92221	11.6614	-2.73923
	Outer membrane protein C	FQDVGSFDYGR	53.87	1289.42	8.26536	9.44995	-1.18459
	Outer membrane protein C	FQDVGSFDYGR	53.91	1290.44	12.1365	9.78809	2.3484
	Outer membrane protein C	FQDVGSFDYGR	53.91	1287.92	11.1778	9.47321	1.7046
OMPC_ECOLI	Outer membrane protein C	TDAQNTAAYIGNGDR	61.62	1567.06	4.92531	11.2109	-6.28556
	Outer membrane protein C	NGNPSGEGFTSGVTNNGR	64.79	1765.08	0.118311	9.95905	-9.84074
	Outer membrane protein C	RTDAQNTAAYIGNGDR	50.7	1723.26	8.79939	10.2645	-1.46513
	Outer membrane protein C	TDAQNTAAYIGNGDR	58.43	1568.09	10.0556	8.55866	1.49697
	Outer membrane protein C	RTDAQNTAAYIGNGDR	50.7	1721.28	8.13989	9.77704	-1.63715
	Outer membrane protein C	NGNPSGEGFTSGVTNNGR	45.28	1764.35	10.5893	-0.0145697	10.6039
OMPF_ECOLI	Outer membrane protein F	YADVGSFDYGR	43.84	1249.85	9.61796	12.1396	-2.52165
OMPW_ECOLI	Outer membrane protein W	EAGLSDLSLK	61.14	1033.26	7.57064	14.1188	-6.54815
	Outer membrane protein W	EAGLSDLSLK	61.14	1031.25	7.66169	13.8932	-6.23154
	Outer membrane protein W	EAGLSDLSLK	49.31	1032.26	7.26393	9.62135	-2.35742
TOLC_ECOLI	Outer membrane protein TolC	AQYDTVLANEVTAR	64.32	1550.55	8.63402	5.96006	2.67396
	Outer membrane protein TolC	AQYDTVLANEVTAR	64.32	1550.55	8.36387	6.58281	1.78106
