# Supplementary material for: Outer membrane vesicles from β-lactam-resistant Escherichia coli enable the survival of β-lactam-susceptible E. coli in the presence of β-lactam antibiotics
Source: Sci Rep. 2018 Mar 29;8:5402. doi: 10.1038/s41598-018-23656-0 (PMC5876404; doi:10.1038/s41598-018-23656-0)
Supplement: Supplementary file 6 — Dataset 5 [file 41598_2018_23656_MOESM6_ESM.xlsx]

## Sheet: Dataset 5
Dataset 5. Quantitative protein profiling related to antibiotic resistance except for β-lactam antibiotics by comparing the OMVs secreted from RC85 and RC85+.
Protein	ID Details	Peptide	ID Score	MH+ (Da)	Int (RC85OMV)	Int (RC85+OMV)	Av. Diff. (2Log)
FADL_ECO57	Long-chain fatty acid transport protein	AYSGEGAIADDAGNVSR	101.36	1652.81	10.7205	0	10.7205
	Long-chain fatty acid transport protein	INEGPYQFESEGK	70.51	1498.03	12.3497	2.02821	10.3215
LAMB_ENT38	Maltoporin	LGNECETYAEIK	45.01	1426.97	9.95523	3.64491	6.31032
MIPA_ECOLI	MltA-interacting protein	LSITAYWSPLYFK	48.09	1589.61	8.75208	10.1163	-1.36421
	MltA-interacting protein	LSITAYWSPLYFK	48.09	1589.06	8.30808	10.0919	-1.78383
	MltA-interacting protein	LSDEVTDSPMVDK	74.79	1451.89	1.71048	10.6218	-8.91131
OMPA_CITFR	Outer membrane protein A (Fragment)	SDVLFNFNK	56.65	1083.81	11.3901	9.6315	1.75862
	Outer membrane protein A (Fragment)	AALIDCLAPDR	61.37	1214.86	0.106776	11.1341	-11.0274
	Outer membrane protein A (Fragment)	AALIDCLAPDR	61.37	1212.85	4.23849	11.037	-6.79853
	Outer membrane protein A (Fragment)	SDVLFNFNK	46.01	1084.34	7.50201	8.83426	-1.33225
	Outer membrane protein A (Fragment)	SDVLFNFNK	56.47	1080.31	10.145	7.49392	2.65113
	Outer membrane protein A (Fragment)	SDVLFNFNK	47.11	1080.33	9.28946	6.76843	2.52103
	Outer membrane protein A (Fragment)	SDVLFNFNK	52.1	1084.29	12.5388	11.3611	1.17767
	Outer membrane protein A (Fragment)	LGYPITDDLDIYTR	86.81	1654.21	8.3938	11.85	-3.45619
	Outer membrane protein A (Fragment)	RAQSVVDYLISK	48.22	1380.05	15.5163	13.6944	1.82198
	Outer membrane protein A (Fragment)	AQSVVDYLISK	45.35	1223.92	7.96383	10.2411	-2.27726
	Outer membrane protein A (Fragment)	AQSVVDYLISK	49.56	1223.42	9.17753	10.1777	-1.00019
	Outer membrane protein A (Fragment)	AQSVVDYLISK	52	1223.93	7.40969	9.42748	-2.01779
	Outer membrane protein A (Fragment)	AQSVVDYLISK	52.5	1223.92	6.89767	8.98807	-2.09039
	Outer membrane protein A (Fragment)	GMGESNPVTGNTCDNVK	44.26	1796.17	8.81214	10.3143	-1.50213
	Outer membrane protein A (Fragment)	GMGESNPVTGNTCDNVK	42.65	1779.24	4.68355	10.5176	-5.83401
	Outer membrane protein A (Fragment)	GMGESNPVTGNTCDNVK	93.47	1780.18	0.43098	12.2303	-11.7993
	Outer membrane protein A (Fragment)	AALIDCLAPDR	88.69	1214.86	8.56518	11.983	-3.41778
	Outer membrane protein A (Fragment)	AALIDCLAPDR	88.69	1212.85	8.08546	11.5116	-3.42612
	Outer membrane protein A (Fragment)	AALIDCLAPDR	88.69	1212.35	6.23641	9.45509	-3.21868
OMPA_ECO57	Outer membrane protein A	FGQGEAAPVVAPAPAPAPEVQTK	40.11	2232.61	6.04715	11.1604	-5.11329
	Outer membrane protein A	DGSVVVLGYTDR	60.38	1280.92	6.24928	10.6578	-4.40852
	Outer membrane protein A	DGSVVVLGYTDR	60.38	1277.83	5.03404	9.60124	-4.56721
	Outer membrane protein A	IGSDAYNQGLSER	71.6	1409.92	9.64894	0	9.64894
	Outer membrane protein A	IGSDAYNQGLSER	73.24	1409.97	6.89813	15.9567	-9.05853
	Outer membrane protein A	DGSVVVLGYTDR	86.86	1281.94	9.32008	11.9531	-2.63306
	Outer membrane protein A	DGSVVVLGYTDR	67.04	1281.92	10.1075	12.7827	-2.67519
	Outer membrane protein A	FGQGEAAPVVAPAPAPAPEVQTK	49.49	2232.67	15.915	17.0051	-1.09003
	Outer membrane protein A	IGSDAYNQGLSER	65.84	1410.03	8.91714	11.9375	-3.02039
	Outer membrane protein A	IGSDAYNQGLSER	65.84	1408.04	9.38956	11.8236	-2.43408
	Outer membrane protein A	IGSDAYNQGLSER	75.39	1410.99	8.69604	10.6881	-1.9921
	Outer membrane protein A	IGSDAYNQGLSER	66.29	1410.01	8.1148	12.6035	-4.48873
	Outer membrane protein A	IGSDAYNQGLSER	73.24	1408.08	6.64813	15.5683	-8.92021
	Outer membrane protein A	IGSDAYNQGLSER	77.21	1409.88	3.39529	12.9705	-9.57523
OMPT_ECO57	Protease 7	MPYIGLTGSYR	42.04	1273.92	9.90524	11.5837	-1.67841
	Protease 7	GGSYIYSSEEGFR	41.84	1452	8.53864	10.5828	-2.04411
	Protease 7	YEDFELGGTFK	66.42	1305.47	12.6898	8.68333	4.00643
	Protease 7	MPYIGLTGSYR	42.04	1270.92	9.24905	10.414	-1.16499
	Protease 7	LGLMAGYQESR	56	1240.91	7.58188	10.9808	-3.39888
	Protease 7	LGLMAGYQESR	48.01	1240.94	9.48331	5.17861	4.3047
OMPT_ECOLI	Protease 7	VYVEGAWNR	49.38	1094.8	7.7278	12.6801	-4.95235
	Protease 7	VYVEGAWNR	49.38	1091.8	9.45512	12.3938	-2.93871
	Protease 7	VYVEGAWNR	46	1093.87	10.3553	11.5485	-1.19321
TSX_ECO57	Nucleoside-specific	NDTYLEYEAFAK	66.26	1460.59	9.88549	11.8325	-1.94702
	channel-forming protein tsx
